# Supplementary material for: Comparative Omics Analysis of Four Grape Varieties and Exploration of Their Anthocyanin Synthesis Mechanisms
Source: Genes (Basel). 2025 Aug 13;16(8):955. doi: 10.3390/genes16080955 (PMC12386037; doi:10.3390/genes16080955)
Supplement: Supplementary file 1 [file genes-16-00955-s001.zip]

Archive with 3 entries (2 files):
- genes-3779355-supplementary/
- genes-3779355-supplementary/20240825-Supplemental fiure.pdf
- genes-3779355-supplementary/Supplemental table.xlsx
