# Supplementary material for: Comparative Omics Analysis of Four Grape Varieties and Exploration of Their Anthocyanin Synthesis Mechanisms
Source: Genes (Basel). 2025 Aug 13;16(8):955. doi: 10.3390/genes16080955 (PMC12386037; doi:10.3390/genes16080955)
Supplement: Supplementary file 1 [file genes-16-00955-s001.zip › genes-3779355-supplementary/Supplemental table.xlsx]

## Sheet: Table S1
Table S1. Supplementary file of Secondary Metabolome data
Primer Name	Primer Sequence
VvGAPDH-Q-F	TTCTCGTTGAGGGCTATTCCA
VvGAPDH-Q-R	CCACAGACTTCATCGGTGACA
VvActin-Q-F	CTTGCATCCCTCAGCACCTT
VvActin-Q-R	TCCTGTGGACAATGGATGGA
VvCHI-Q-F	AGTTGGGAATGCAGTGATAGAG
VvCHI-Q-R	CCAGCCTCCTTGCAGAATAA
VvCHS-Q-F	GGGCGTTCTGTTTGGATTTG
VvCHS-Q-R	CATTCCCATCTTCCCTTCAGTAT
VvCHS3-Q-F	CGCATCACAAATAGCGAACAC
VvCHS3-Q-R	CTCCTCTGTCAAGTGCATGTAA
VvCHS2-Q-F	CTGGAACTCCTTGTTCTGGATAG
VvCHS2-Q-R	CGAGTTGCTCTCAGTTTCTCTT
VvF3H-Q-F	CGGTGGTGAACTCCAATCATAG
VvF3H-Q-R	TGCCTTCTCTCCCTCTCTTATC
VvF3_5_H-Q-F	AGACACTTCATCGAGCGTAATC
VvF3_5_H-Q-R	CGGCTCCTTCCAATCACTTTA
VvF3_H-Q-F	GGAGCGGAGACTCAGAGATAA
VvF3_H-Q-R	GTGAGGAAGTGATAGAGGAGGA
VvDFR-Q-F	ATGCCTCCAAGCCTCATAAC
VvDFR-Q-R	GAGGTCATCCAGGTGAACAAA
VvANS-Q-F	CGATATGACCATCTGGCCTAAG
VvANS-Q-R	AATCCCAACCCAAGCGATAG
VvANR-Q-F	GTCTGGTTGTGGATGAGAAGAA
VvANR-Q-R	TAGTGTCTTGGAGGCAGGATA
VvUFGT-Q-F	TTTCACAGAGAGTGGGCTAATG
VvUFGT-Q-R	TCTCTTAGGGCTCCCAGATT
VvGST4-Q-F	TTGTGAGCAGAAGCTGGAAA
VvGST4-Q-R	CTCAGATCAGCGAGAGTGAATG
VvGST3-Q-F	TGATCTTAGCCACCTTCCATTC
VvGST3-Q-R	ATATCATCCCACCATGCCTTC
VvGST1-Q-F	GCGGTTGGCATAGACAGTATTA
VvGST1-Q-R	GGGCTTGCGGAGTAATCTAAA
VvLAR2-Q-F	CCTAGAAGCCACGTCTCTTTATC
VvLAR2-Q-R	GCTGCTTGACCTCCCATTAT
VvLAR1-Q-F	GATAAACGAGCAGGAGGCTATG
VvLAR1-Q-R	GGCTTTCACTAGGGCGATTT
VvFLS1-Q-F	GGTCGATCACCTCTTCCATAAC
VvFLS1-Q-R	CTTGCAGCCACTTTGCATAC

## Sheet: Table S2
Table S2. Supplementary file of Secondary Metabolome data
Index	Q1 (Da)	Q3 (Da)	Molecular weight (Da)	Formula	Ionization model	Compounds	Class I	Class II	CAS	XH01	XH02	XH03	HYWH01	HYWH02	HYWH03	HT01	HT02	HT03	HR01	HR02	HR03	QC01	QC02	QC03	cpd_ID	kegg_map
Hmhn002787	443.19	161.04	444.2	C21H32O10	[M-H]-	(1'R,3R,5R,8'S)-Dihydrophaseic acid-O-β-D-glucoside	Phenolic acids	Phenolic acids	-	83755.8	69750.4	64536	39902	45832.5	33587.5	43287.5	50864.1	39537.1	47077.3	51004.3	55252.6	60202.8	47157.9	49744.3	-	-
Wbmp006908	573.32	573.32	572.31	C31H44N2O8	[M+H]+	(11-Ethyl-8,9,16-trihydroxy-4,6,18-trimethoxy-11-azahexacyclo[7.7.2.12,5.01,10.03,8.013,17]nonadecan-13-yl)methyl 2-aminobenzoate	Alkaloids	Alkaloids	-	220005	110268	202505	158286	152505	444501	583774	526786	302019	338332	335610	504972	374216	306275	264283	-	-
Wbwp010392	457.19	326.12	456.178	C25H28O8	[M+H]+	(18,19-dimethoxy-13,14-dimethyl-20-oxo-3,6,8-trioxapentacyclo[9.9.1.01,16.04,21.05,9]henicosa-4(21),5(9),10,16,18-pentaen-12-yl)propanoate	Lignans and Coumarins	Lignans	-	4133.92	5278.14	3157.47	5607.04	4323.54	2864.16	6293.99	6010.48	6306.87	6591.05	12597.9	13928.9	4186.65	3427.02	5420.69	-	-
MWSHC2027	231.11	158.1	230.106	C13H14N2O2	[M+H]+	(1R,3S)-1-Methyl-1,2,3,4-tetrahydro-β-carboline-3-carboxylic acid*	Alkaloids	Alkaloids	42438-72-2	291563	257832	46783.5	107037	124442	107505	33659.4	38194.8	17346.1	37876.3	12505	35313.2	88941.9	100919	98512.2	-	-
Zasp003910	333.19	135.12	332.183	C16H28O7	[M+H]+	(1S,2S,4R)-trans-2-hydroxy-1,8-cineole-β-D-glucopyranoside	Terpenoids	Terpene	-	97376.5	168751	122917	2779.55	7505	22360.6	7505	7505	6920.53	9099.04	2771.53	10930.9	35686.7	72505	37099.5	-	-
MWSHC2028	231.11	158.1	230.106	C13H14N2O2	[M+H]+	(1S,3S)-1-Methyl-1,2,3,4-tetrahydro-β-carboline-3-carboxylic acid*	Alkaloids	Alkaloids	40678-46-4	272345	88729.7	45813.8	137562	85972.3	214251	26007.8	18589.9	8282.23	35918	10005	48289.5	89665.4	60680.5	61014.6	-	-
Wbtp003341	291.09	139.04	290.079	C15H14O6	[M+H]+	(3,5-dihydroxyphenyl)-(4-hydroxy-2,6-dimethoxyphenyl)methanone	Others	Ketone compounds	-	7.64846e+06	7.99182e+06	5.25333e+06	5272015	4.303e+06	4.22561e+06	9.86202e+06	1.15524e+07	1.20751e+07	1.11441e+07	1.28263e+07	1.5723e+07	6.12407e+06	8.62641e+06	8.57185e+06	-	-
Wbkp008219	699.36	699.36	698.343	C38H46N6O7	[M+H]+	(3S,3'S)-N,N'-((1R,2R)-5-((3,4,5-trihydroxy-6-methyltetrahydro-2H-pyran-2-yl)oxy)cyclohex-3-ene-1,2-diyl)bis(2-methyl-2,3,4,9-tetrahydro-1H-pyrido[3,4-b]indole-3-carboxamide)	Alkaloids	Alkaloids	-	1.75164e+06	4.23773e+06	3977722	4.81998e+06	3.0508e+06	3.52886e+06	3.50413e+06	2.59955e+06	2.12707e+06	1.99032e+06	2.15062e+06	1.65634e+06	2.92447e+06	2.59494e+06	2.76309e+06	-	-
Wdqn005743	709.42	487.34	710.424	C38H62O12	[M-H]-	(3b,16a,20R)-25-Acetoxy-3,16,20,22-tetrahydroxy-5-cucurbiten-11-one 3-glucoside	Steroids	Steroidal saponins	-	6877.76	98718.8	83609.3	5262.53	650.84	6352.34	5338.4	9823.61	14867.5	53751.4	106098	5503.72	15218.1	10931.8	22212.1	-	-
Wcsn011122	279.23	279.24	280.24	C18H32O2	[M-H]-	(5Z,10E,14S)-14-hydroxy-2,6,10-trimethylpentadeca-5,10-dien-4-one	Others	Others	-	113819	140278	126547	553882	327120	445323	179017	172701	122346	212903	149682	137262	197644	296943	278213	-	-
Wbsp103327	291.09	139.04	290.079	C15H14O6	[M+H]+	(8R)-9-hydroxy-8-(hydroxymethyl)-6-methoxy-8-methylpyrano[2,3-f]chromen-2-one	Terpenoids	Terpene	-	6.83186e+06	9.62518e+06	5.27918e+06	5.83238e+06	3.85409e+06	4.4943e+06	1.17857e+07	11773495	1.2891e+07	1.54016e+07	1.45047e+07	1.34595e+07	8.07487e+06	9.54087e+06	8.45025e+06	-	-
Zamn005971	227.07	185.06	228.079	C14H12O3	[M-H]-	(E)-5-[2-(2-hydroxy-phenyl)-vinyl]-benzene-1,3-diol*	Others	Stilbene	-	71560.5	19860	41231.7	4.41089e+06	2.04595e+06	3.04378e+06	2.19242e+06	616750	2.09253e+06	787940	766015	616484	1.33302e+06	1.4438e+06	1.37758e+06	-	-
Lmnn002886	477.14	179.03	478.147	C23H26O11	[M-H]-	1'-O-(3,4-Dihydroxyphenethyl)-O-caffeoyl-glucoside	Phenolic acids	Phenolic acids	-	3.26664e+06	3.09298e+06	2.65728e+06	3.04375e+06	1.79267e+06	2.76652e+06	1830005	810758	1.20241e+06	2.58446e+06	1.50539e+06	1.10402e+06	2.36852e+06	2.24046e+06	2.23278e+06	-	-
Lskp211410	497.31	335.27	496.304	C27H44O8	[M+H]+	1,2,3,14,20,22,25-Heptahydroxycholest-7-en-6-one (Integristerone A)	Steroids	Steroid	-	3011.04	14173.2	12568.5	16190.9	9882.81	14257.4	11012.2	9827.19	7982.17	9364.42	6248.01	7777.3	11826.4	12340.1	14563.2	-	-
Wbtp004753	303.05	229.05	302.043	C15H10O7	[M+H]+	1,2,3,7,8-pentahydroxy-6-methylanthracene-9,10-dione*	Flavonoids	Other Flavonoids	-	1.54992e+06	2.36018e+06	889834	2.87127e+06	1.80195e+06	2.96896e+06	995511	1.03949e+06	685403	1.23309e+06	1.33906e+06	597212	1.39338e+06	1767505	1.85515e+06	-	-
Wbtn006715	301.04	151	302.043	C15H10O7	[M-H]-	1,2,4,5,8-pentahydroxy-6-methylanthracene-9,10-dione	Flavonoids	Other Flavonoids	-	434503	933433	373084	1.66711e+06	1.46314e+06	770728	363956	236123	478194	953996	347481	155904	678103	660634	745685	-	-
Wbtp004961	303.05	229.05	302.043	C15H10O7	[M+H]+	1,2,4,5-tetrahydroxy-7-(hydroxymethyl)anthracene-9,10-dione*	Flavonoids	Other Flavonoids	-	419306	734486	340150	1.51411e+06	683195	1.06138e+06	411681	327088	257404	828956	292411	244387	644484	755757	440644	-	-
Wbtp005759	303.05	303.05	302.043	C15H10O7	[M+H]+	1,2,5,7,8-pentahydroxy-3-methylanthracene-9,10-dione	Flavonoids	Other Flavonoids	-	1.40884e+06	2.45057e+06	871916	3.0454e+06	2.20602e+06	1.76871e+06	1.16407e+06	988617	961803	2.18911e+06	574525	603387	1.4733e+06	1.65429e+06	1.35069e+06	-	-
Wbtn004362	391.07	229.05	392.074	C18H16O10	[M-H]-	1,3,6,7-tetrahydroxy-2-(3,4,5-trihydroxyoxan-2-yl)xanthen-9-one	Flavonoids	Other Flavonoids	-	8044.02	21109	17076.6	194101	30005	56370.5	341944	565614	359945	47339.1	114432	115725	116402	95051.5	112416	-	-
Wbtn004381	319.04	183.03	320.053	C15H12O8	[M-H]-	1,3,6,8-tetrahydroxy-2,5-dimethoxyxanthen-9-one	Flavonoids	Other Flavonoids	-	74345.4	130842	49178.9	366801	238011	135660	466924	247753	338627	486805	107120	133369	204223	260761	271314	-	-
Wbtn005483	333.06	165.02	334.069	C16H14O8	[M-H]-	1,3,6-trihydroxy-2,5,7-trimethoxyxanthen-9-one	Flavonoids	Other Flavonoids	-	76978.1	134032	18473.7	193406	258620	138141	256625	336407	297957	96047.7	57579.9	187505	85005	188854	109397	-	-
Wchn003984	337.1	191.06	338.1	C16H18O8	[M-H]-	1,4,8-Trihydroxynaphthalene-1-O-glucoside	Quinones	Naphthol	39015-63-9	5005	13598.2	5005	5877.92	3931.93	3921.92	4901.42	5005	6871.34	32314.8	18615.5	27457.2	6860.42	7839.92	7505	-	-
Lasp003143	193.09	105.07	192.078	C11H12O3	[M+H]+	1,4-Benzodioxin-6-propanol	Others	Alcohol compounds	-	75600.4	126901	46555.6	51723.8	50961.2	55135.4	75090.7	52546.6	32906.3	71519.3	120934	91927.1	70343.5	66694.6	96163.1	-	-
Wmhn001495	483.08	169.01	484.085	C20H20O14	[M-H]-	1,4-Di-O-Galloyl-D-glucose	Phenolic acids	Phenolic acids	-	2505	2922.34	5383.84	1896.79	2509.51	5537.77	7505	139129	7544.3	56065.2	25815.1	67099.3	26423	21323.6	25803	-	-
Waxn005042	631.14	469.11	632.138	C29H28O16	[M-H]-	1,4-O-dicaffeoyl-3-O-maloyl-quinic acid	Phenolic acids	Phenolic acids	-	2364.73	7505	1550.64	60483.7	39672.7	47050.5	197088	102207	46903.3	4569.04	8300.56	15005	35700.9	32397.2	58229	-	-
Lssp210281	423.09	261.04	422.085	C19H18O11	[M+H]+	1,5-dihydroxy ketone-6 murine O-β-D-glucoside	Others	Others	-	214391	495005	262648	273835	132607	317505	255005	282246	214699	465005	302505	362505	332208	310005	190542	-	-
Wchn003157	483.08	271.05	484.085	C20H20O14	[M-H]-	1,6-Di-O-Galloyl-D-Glucose*	Phenolic acids	Phenolic acids	-	91168.7	66782.6	103440	6808.72	78301.3	6189.42	7550.52	386589	12588.4	144001	119834	267070	73656	65744.3	92857.4	-	-
HX1188	361.16	189.09	360.157	C20H24O6	[M+H]+	1,7-Bis-(3,4-dihydroxyphenyl)-5-methoxy-3-heptanone	Others	Others	-	10124.3	15917.4	18810.3	10144.7	23096.9	9978.22	30487.3	49152.8	47505	20176.2	37505	47800.9	27460.8	23160.7	25005	-	-
Wbtn004861	465.1	285.04	466.111	C21H22O12	[M-H]-	1,8-dihydroxy-2,6-dimethoxy-5-{[(2s,3r,4s,5s,6r)-3,4,5-trihydroxy-6-(hydroxymethyl)oxan-2-yl]oxy}xanthen-9-one	Flavonoids	Other Flavonoids	-	139494	150117	149161	467333	203816	479232	579375	1217505	487922	595820	288072	145584	408536	452287	366650	-	-
Wbtn004512	465.1	303.05	466.111	C21H22O12	[M-H]-	1,8-dihydroxy-4,5-dimethoxy-3-{[(2s,3r,4s,5s,6r)-3,4,5-trihydroxy-6-(hydroxymethyl)oxan-2-yl]oxy}xanthen-9-one	Flavonoids	Other Flavonoids	-	705748	1.9611e+06	1.61818e+06	983261	863284	1.07631e+06	566195	618591	359034	930218	581000	469581	1.46116e+06	1.20901e+06	1.19449e+06	-	-
pmn001681	165.09	149.06	166.099	C10H14O2	[M-H]-	1-(4-Methoxyphenyl)-1-propanol	Phenolic acids	Phenolic acids	5349-60-0	470354	409582	471599	217924	170784	260626	421981	455520	466755	346290	453137	529114	259468	259027	246997	-	-
Zmsp000758	158.12	70.07	158.117	C8H15NO2	[M+H]+	1-(Hydroxymethyl)hexahydro-1h-pyrrolizin-2-ol	Alkaloids	Pyrrole alkaloids	-	1.65993e+06	2.18666e+06	1.38265e+06	3.73064e+06	2.72688e+06	5.27876e+06	4.07512e+06	4.51849e+06	3.48451e+06	2.39836e+06	2.72275e+06	3.88528e+06	3.03086e+06	3.07312e+06	2.8618e+06	-	-
Wbtn002952	300.11	138.06	301.116	C13H19NO7	[M-H]-	1-(β-D-Glucopyranosyl)-3-ethyl-4-methyl-1H-pyrrole-2,5-dione	Others	Ketone compounds	-	102848	126472	136143	105221	117419	138822	47150.5	38078.2	40495.4	723839	703296	84333.3	172653	242936	197095	-	-
mws0748	353.09	191.06	354.095	C16H18O9	[M-H]-	1-Caffeoylquinic acid	Phenolic acids	Phenolic acids	1241-87-8	2248.66	1801.87	8101.12	9822.7	4577.56	3149.11	5723.66	2704.97	8999.3	1.57126e+06	923180	1.41087e+06	292689	317676	380701	-	-
pmf0174	157.16	157.16	158.167	C10H22O	[M-H]-	1-Decanol*	Others	Alcohol compounds	112-30-1	857720	775037	860152	772801	769248	761877	750235	835310	827752	782000	823951	814833	849095	819913	784115	C01633	-
Wafn004433	455.21	263.15	396.2	C17H32O10	[M+CH3COOH-H]-	1-Hexanol arabinosylglucoside	Others	Others	-	37505	37505	30005	72505	85005	92505	85005	36234.7	62505	75252.7	172505	155005	64104.7	39021.7	44571.7	-	-
HX1126	245.08	107.05	244.074	C14H12O4	[M+H]+	1-Hydroxy-resveratrol	Others	Stilbene	-	2505	5005	4448.92	59598.9	32304.8	64014.4	817505	183187	216159	30005	32505	74030.9	60706.4	87355.4	66068.8	-	-
pmn001375	535.18	373.13	536.189	C26H32O12	[M-H]-	1-Hydroxypinoresinol-1-O-Glucoside	Lignans and Coumarins	Lignans	81495-71-8	2018.04	2014.02	2505	15332.7	10403.1	8667.74	7505	7708.35	6030.02	4022.02	8036.02	2991.72	2505	5005	2505	-	-
HX1140	243.1	121.07	242.094	C15H14O3	[M+H]+	1-Methyl-resveratrol	Others	Stilbene	-	2505	5713.47	2505	34216.1	15214.4	20320	479304	353246	240268	8076.94	20343.9	20532.5	74208.4	85274.9	76832.8	-	-
MWS2066	143.05	115.06	144.058	C10H8O	[M-H]-	1-Naphthol*	Phenolic acids	Phenolic acids	90-15-3	17579.7	14690.7	13667.7	8872.88	11569.2	8820.18	9140.02	9827.3	18726.6	10195	11953	13606	11656.7	13303.3	11759.3	C11714	-
Lmtn000940	345.08	139.04	346.09	C14H18O10	[M-H]-	1-O-(3,4-Dihydroxy-5-methoxy-benzoyl)-glucoside	Phenolic acids	Phenolic acids	-	8.88065e+06	7.70208e+06	4.91711e+06	1.39397e+07	7.79403e+06	8.22602e+06	6.64313e+06	6.13921e+06	4.44641e+06	1.96923e+06	3.50447e+06	2.07393e+06	6.92216e+06	7.57894e+06	7.99087e+06	-	-
Yamp001702	534.22	166.09	533.205	C30H31NO8	[M+H]+	1-O-Acetyl-N-desmethylrocaglamide	Flavonoids	Other Flavonoids	-	28072.1	30540.7	33957.4	11010	14956.3	21179	25198.3	18737.3	19865.6	16258.3	16997.6	21429.1	29877.2	20368.4	20949	-	-
Lmsn002288	503.14	341.09	504.148	C21H28O14	[M-H]-	1-O-Caffeoyl-(6-O-glucosyl)-β-D-glucose	Phenolic acids	Phenolic acids	-	87926.8	51340.9	60196.6	232328	469982	234803	267339	128604	209298	29437	77820.4	149959	145833	182617	149275	-	-
Lmsn003778	493.1	169.01	494.106	C22H22O13	[M-H]-	1-O-Caffeoyl-4-O-galloyl-β-D-glucose	Phenolic acids	Phenolic acids	-	47581.4	62435.9	50467.1	2933.1	15712.6	5005	75575.7	121611	58859.8	30419.7	18678.1	47165.9	34433.4	49041.2	41812.4	-	-
pmn001420	341.09	179.04	342.095	C15H18O9	[M-H]-	1-O-Caffeoyl-β-D-glucose*	Phenolic acids	Phenolic acids	14364-08-0	1.08343e+06	1.01673e+06	655586	1.17796e+06	1.28684e+06	977546	861782	615821	932087	692118	907166	919999	1.05337e+06	958325	1.02727e+06	C10433	-
Lmsp004521	613.12	147.04	612.111	C29H24O15	[M+H]+	1-O-Cinnamoyl-4,6-(S)-HHDP-β-D-glucose	Phenolic acids	Phenolic acids	-	371017	382809	315005	68268.1	28905.8	121084	93735.8	109902	113097	191709	102240	76832.2	157565	136780	165688	-	-
Zmhn002422	355.103	193.052	356.111	C16H20O9	[M-H]-	1-O-Feruloyl-β-D-glucose*	Phenolic acids	Phenolic acids	7196-71-6	419487	300005	346769	874136	862378	623376	659655	1210005	1.71194e+06	437140	703836	478945	342505	536308	690911	C17759	-
Lmsn004162	477.1	169.01	478.111	C22H22O12	[M-H]-	1-O-Galloyl-2-O-p-Coumaroyl-β-D-glucose	Phenolic acids	Phenolic acids	94356-18-0	99591.7	99649.3	74292.5	29220.9	45335.3	34253.5	24154.1	80207.7	23156.7	40300.1	47123.8	52484.6	56374.1	51392.6	59397.6	-	-
MWS20201	333.08	171.03	332.074	C13H16O10	[M+H]+	1-O-Galloyl-β-D-glucose	Phenolic acids	Phenolic acids	58511-73-2	342226	126808	169409	285061	244578	199342	464744	153406	676397	331843	416971	466107	369207	377551	381001	C01158	ko00999
pmb2871	315.07	153.02	316.079	C13H16O9	[M-H]-	1-O-Gentisoyl-β-D-glucoside*	Phenolic acids	Phenolic acids	23445-11-6	2.57114e+06	2.89342e+06	3.59257e+06	6.53088e+06	705942	4.8176e+06	3.37578e+06	3.71524e+06	3.00905e+06	10732376	1.43805e+07	4.26409e+06	4.97718e+06	4.97062e+06	5.68295e+06	-	-
Zmhn001926	299.08	137.02	300.084	C13H16O8	[M-H]-	1-O-Salicyloyl-β-D-glucose*	Phenolic acids	Phenolic acids	60517-74-0	842868	641251	1.32343e+06	626016	781192	719671	779029	749581	642016	1.23702e+07	1.45479e+07	1.10454e+06	2.72497e+06	2.99434e+06	3.14638e+06	-	-
HJN003	385.11	223.06	386.121	C17H22O10	[M-H]-	1-O-Sinapoyl-β-D-glucose	Phenolic acids	Phenolic acids	-	17655.4	21900.5	9800.88	11805.9	22505	20633.1	45133.8	50064.4	45062.9	20425.8	40242.5	35335.9	24519.3	13760.9	35309.8	C01175	ko00940,ko01110
Lmtn002565	329.11	167.03	330.095	C14H18O9	[M-H]-	1-O-Vanilloyl-D-Glucose	Phenolic acids	Phenolic acids	-	861499	998452	1.11894e+06	527963	463078	392733	291391	286895	203890	1582505	406948	334247	540630	570459	577211	C20470	-
pmn001419	325.09	163.04	326.1	C15H18O8	[M-H]-	1-O-p-Coumaroyl-β-D-glucose*	Phenolic acids	Phenolic acids	7139-64-2	1.35307e+07	1.617e+07	1.0764e+07	7.52714e+06	5.71102e+06	7.59213e+06	4.65325e+06	4.16779e+06	5.17442e+06	6.32234e+06	5.09143e+06	4.77501e+06	7.50956e+06	6.38986e+06	8.02159e+06	C16827	-
Wbtp003901	405.12	243.06	404.111	C20H20O9	[M+H]+	1-methoxy-7-{[(2s,3r,4s,5s,6r)-3,4,5-trihydroxy-6-(hydroxymethyl)oxan-2-yl]oxy}xanthen-9-one	Flavonoids	Other Flavonoids	-	22835	2432.86	5005	53650	15457.1	44005.5	322245	176070	153105	10005	5005	13755.5	82535.5	49652.3	67505	-	-
Zmgp004297	281.15	107.05	280.146	C19H20O2	[M+H]+	1-phenyl-7-(4-hydroxyphenyl)-4-ene-3-heptanone	Others	Ketone compounds	-	204682	293052	156427	98473.7	237065	241672	304876	256487	426960	403065	349281	195818	249550	189464	172874	-	-
Zahp014129	310.31	310.31	309.303	C20H39NO	[M+H]+	1-pyrrolidin-1-ylhexadecan-1-one	Alkaloids	Alkaloids	70974-48-0	12245	11679.2	10128.6	7498.32	8798.26	8743.64	10491.8	11420.6	10477.3	13613.6	11232	9685.48	8786.69	10943.4	12345.1	-	-
pmb1912	474.17	327.12	473.166	C20H23N7O7	[M+H]+	10-Formyltetrahydrofolic Acid	Alkaloids	Alkaloids	2800-34-2	58487.1	76510.6	63553.3	76538.4	91699.1	84137.8	57033.3	44777	58258.7	44520.5	74457.8	78589.9	76558.2	76639.7	57055.9	C00234	ko00670,ko00970,ko01100,ko01200,ko01240
Wbmp010544	699.35	699.35	698.341	C37H50N2O11	[M+H]+	10-Hydroxymethyllycaconitine	Alkaloids	Alkaloids	-	2.03413e+06	4.77758e+06	4.1778e+06	5.22851e+06	3.0636e+06	3.91314e+06	3.31876e+06	2.66172e+06	2.25316e+06	1.92884e+06	2.01151e+06	1.73472e+06	3.06895e+06	2.82127e+06	2.7613e+06	-	-
Sacn002893	403.12	223.06	404.132	C17H24O11	[M-H]-	10-acetylmonomelittoside	Phenolic acids	Phenolic acids	-	11328.2	15808.1	5339.37	41797.7	25502.6	53724.4	154488	95668.1	164409	50199.6	115597	108659	84305.6	77336.4	67836.8	-	-
Smzp002615	481.09	153.01	480.09	C21H20O13	[M+H]+	11-O-Galloylbergenin	Lignans and Coumarins	Coumarins	-	60519.5	110930	41739.6	25005	25005	5721.72	16967.5	17505	10005	25005	17396.3	12943.9	35818.2	30265.5	37087.4	-	-
zjkp121415	439.36	109.1	438.35	C30H46O2	[M+H]+	13,28-Epoxy-11-ursen-3-one (Momordicinin)	Terpenoids	Triterpene	128529-78-2	180524	393953	349393	327373	364626	282818	427556	485964	566638	542690	399615	370203	165406	414068	387843	-	-
Ymjm000095	439.36	203.18	438.35	C30H46O2	[M+H]+	13,28-Epoxyolean-11-en-3-one*	Terpenoids	Triterpene	-	2.43519e+06	5.28728e+06	5.06096e+06	4.75654e+06	5.06997e+06	3.58149e+06	7.01965e+06	7.14971e+06	8.75571e+06	7.50089e+06	6.13616e+06	5.06615e+06	2.19685e+06	6.56388e+06	6.72744e+06	-	-
Lajp010867	473.362	427.358	472.355	C30H48O4	[M+H]+	13-Hydroxy oleanolic acid-3-oxo-28-acid*	Terpenoids	Triterpene	-	795951	1.06083e+06	725799	800564	802653	661021	899415	871529	1.00524e+06	1.51481e+06	1.16297e+06	1.20051e+06	770213	897497	1.05997e+06	-	-
Wcsn010224	277.22	277.22	278.225	C18H30O2	[M-H]-	14-hydroxy-2,6,10-trimethylpentadeca-2,5,10-trien-4-one*	Others	Others	-	115711	136809	114817	390397	233673	293181	176618	144593	128464	105102	98787.3	73883.5	153954	172351	174457	-	-
pmn001427	471.35	471.34	472.355	C30H48O4	[M-H]-	16,23:16,30-Diepoxydammar-24-ene-3,20-diol (Jujubogenin)*	Terpenoids	Triterpene	54815-36-0	931088	358314	347455	581843	570545	366249	563431	705589	662262	961966	802247	707086	784015	718840	669407	-	-
Qmhp090808	469.22	307.13	468.205	C29H28N2O4	[M+H]+	18-Demethylparaensidimerin C	Alkaloids	Alkaloids	-	53765.9	83610.6	37307.8	89692	66072	55481.2	28299.9	79167.4	22494	71961	34354.8	30005	47750.6	46493.5	86644.6	-	-
Lmsp010222	457.33	203.14	456.324	C29H44O4	[M+H]+	19-Hydroxy-2-oxo-nor-A(3)-urs-12-en-28-oic acid (Rubuminatus A)	Terpenoids	Triterpene	-	32939.7	29339.9	24619.6	18626.8	18846.9	14068.5	5537.64	8580.87	5311.37	19516.1	20324.2	16848.3	18191.3	20690.2	17175.9	-	-
Lmqn006260	301.04	151	302.043	C15H10O7	[M-H]-	2',3',4',5,7-Pentahydroxyflavone*	Flavonoids	Flavones	-	467490	1.38303e+06	267355	2.10481e+06	1.70458e+06	1.06018e+06	357530	459804	560880	913720	248137	243735	661694	799661	803989	-	-
Saln004414	523.15	463.22	524.153	C24H28O13	[M-H]-	2'-O-(3''-hydroxybenzoyl)-kingiside	Terpenoids	Monoterpenoids	-	523893	396153	511091	267516	922353	1102505	418853	383446	141073	305717	423448	378459	511091	409915	438220	-	-
Zahp011689	205.09	149.02	204.079	C12H12O3	[M+H]+	2,2-dimethylchromene-6-carboxylic acid*	Others	Others	34818-56-9	1.31173e+07	1.26109e+07	1.34479e+07	1.34144e+07	1.38797e+07	1.41347e+07	1.58238e+07	1.53775e+07	1.66807e+07	1.60243e+07	1.67471e+07	1.69188e+07	1.3014e+07	1.53417e+07	1.61841e+07	-	-
Lmsn006130	679.37	517.32	680.377	C36H56O12	[M-H]-	2,3,19-Trihydroxyurs-12-en-23,28-dioic acid-28-O-glucoside	Terpenoids	Triterpene Saponin	-	8365.82	3795.53	14716.8	106344	161783	120072	79998.6	120010	33519.4	8397.34	8100.05	5322.81	43421.1	62714.6	32203.1	-	-
MWSmce394	487.341	469.332	488.35	C30H48O5	[M-H]-	2,3,19-Trihydroxyurs-12-en-28-oic acid (Tormentic acid)	Terpenoids	Triterpene	13850-16-3	315900	405756	289449	367246	363458	356424	377298	441620	276644	563858	643636	787010	538840	497359	459115	-	-
MWSmce489	407.13	245.08	406.126	C20H22O9	[M+H]+	2,3,5,4'-Tetrahydroxystilbene-2-O-glucoside*	Others	Stilbene	82373-94-2	5005	5005	6012.01	59798.6	32948.5	20005	199107	215076	113740	40425	25005	70388.5	52226.1	45005	34366.3	-	-
Wbtp005060	465.13	303.05	464.132	C22H24O11	[M+H]+	2,3,5-trimethoxy-1-{[(2s,3r,4s,5s,6r)-3,4,5-trihydroxy-6-(hydroxymethyl)oxan-2-yl]oxy}xanthen-9-one*	Flavonoids	Other Flavonoids	-	4.22841e+06	4.25189e+06	1667505	3.95947e+06	1.62763e+06	3.59792e+06	1.91318e+06	3.90462e+06	4.2472e+06	7.09157e+06	2.7065e+06	1.64546e+06	2.95256e+06	2.98144e+06	1.91341e+06	-	-
Smpn011792	471.35	471.34	472.355	C30H48O4	[M-H]-	2,3-Dihydroxy-12-ursen-28-oic acid*	Terpenoids	Triterpene	-	871033	473880	968177	554399	561143	360318	590923	671738	642115	898591	381128	761143	682444	730049	650300	-	-
pmn001704	469.33	423.33	470.34	C30H46O4	[M-H]-	2,3-Dihydroxy-5(6),12(13)-diene-ursolic acid*	Terpenoids	Triterpene	-	55842	65926.9	45262.8	59348.8	57748.5	44456.6	57410.2	68374	51116.7	89677.3	78980	87604.9	69969.5	62468.4	64937.2	-	-
mws0639	153.02	109.03	154.027	C7H6O4	[M-H]-	2,3-Dihydroxybenzoic Acid*	Phenolic acids	Phenolic acids	303-38-8	62949.6	105969	46330.4	442187	338039	284572	359867	378175	296331	143328	98684.9	150336	139317	156521	159887	C00196	ko01110
Lhwp110125	473.36	409.35	472.355	C30H48O4	[M+H]+	2,3-Dihydroxylup-20(29)-en-28-oic acid (Alphitolic acid)*	Terpenoids	Triterpene	19533-92-7	11350.9	15819.4	10212.7	10383.4	12426.6	10645	13363	15355.5	13729.9	21694.6	18602.7	11283.5	13657.2	14968.2	15799.6	C16912	-
Zjmp102717	473.36	189.16	472.355	C30H48O4	[M+H]+	2,3-Dihydroxyolean-12-en-28-oic acid	Terpenoids	Triterpene	-	55223	63889.3	39964.4	30658.9	29028.4	35570.9	15662.5	16736.6	17348.2	6904.86	13178.6	7690.75	34358.6	31090	27594.1	-	-
pmn001706	471.35	471.35	472.355	C30H48O4	[M-H]-	2,3-Dihydroxyolean-12-en-28-oic acid (2-Hydroxyoleanolic acid)*	Terpenoids	Triterpene	26707-60-8	950218	355777	296656	635597	666363	414679	596508	661554	655495	976795	884394	771531	870101	733721	738101	-	-
Hmjn008136	469.33	469.33	470.34	C30H46O4	[M-H]-	2,3-Dihydroxyoleana-11,13(18)-dien-28-oic acid (Camaldulenic acid)	Terpenoids	Triterpene	71850-15-2	1.58602e+06	1.86845e+06	1.35423e+06	1.6209e+06	1.6336e+06	1.26567e+06	1.56383e+06	1.75347e+06	1.44473e+06	2.31808e+06	2.05353e+06	2.53606e+06	1.96375e+06	1.6314e+06	1.62444e+06	-	-
Lmsn012627	469.33	423.33	470.34	C30H46O4	[M-H]-	2,3-Dihydroxyurs-12,18-dien-28-oic acid*	Terpenoids	Triterpene	-	54216.9	52764.2	46218	55072.4	61553.9	47944.4	48237.2	58012.6	47818.4	83389.6	80368.3	83437	60826.2	61369.4	52709.3	-	-
Zmpn008194	471.35	471.35	472.355	C30H48O4	[M-H]-	2,3-Dihydroxyurs-12-en-28-oic acid (Corosolic acid)*	Terpenoids	Triterpene	4547-24-4	939941	1.35068e+06	335628	565662	604833	334927	656747	689054	637019	930561	823101	779379	747383	760403	723167	-	-
Li512114	485.36	453.34	486.371	C31H50O4	[M-H]-	2,3-Dihydroxyurs-12-en-28-oic acid methyl ester (Corosolic acid methyl ester)	Terpenoids	Triterpene	4518-70-1	575349	603076	410941	288967	218181	205224	368121	452144	424757	722228	528839	637740	501167	402696	407712	-	-
mws1610	471.35	471.35	472.355	C30H48O4	[M-H]-	2,3-Dihydroxyurs-12-en-29-oic acid (Maslinic acid)*	Terpenoids	Triterpene	4373-41-5	608456	471421	523692	703398	729220	477351	521578	555704	673748	814588	657007	645400	605340	495207	548935	C16939	-
Yaan002980	483.08	271.05	484.085	C20H20O14	[M-H]-	2,3-di-O-galloyl-β-d-glucose*	Phenolic acids	Phenolic acids	-	90419.6	76207.3	95541.8	7569.3	5005	8044.02	2520.78	476381	14217.6	131985	141341	221271	87265.1	90933.6	88955.6	-	-
Hasp010605	353.27	261.22	352.261	C21H36O4	[M+H]+	2,3-dihydroxypropyl (9Z,12Z,15Z)-octadeca-9,12,15-trienoate	Others	Others	129828-41-7	90558.9	197136	180253	320864	199974	217252	295158	205827	196507	81656.8	88437.2	66457.5	159878	173674	185564	-	-
pmn001399	405.12	243.07	406.126	C20H22O9	[M-H]-	2,4,6,4'-Tetrahydroxy-stilbene-2-O-glucoside	Others	Stilbene	-	120357	89456.9	110298	7327480	5194905	1.62341e+06	9.17636e+06	14148045	3.22706e+06	737505	1075005	1.36053e+06	2.64057e+06	4755765	2.47164e+06	-	-
Xmbp001692	171.03	81.03	170.022	C7H6O5	[M+H]+	2,4,6-Trihydroxybenzoic acid	Phenolic acids	Phenolic acids	83-30-7	221752	207019	181503	374844	283247	128789	989562	1.77172e+06	1.03827e+06	167026	176622	303004	504954	487079	480122	-	-
Lmbn013410	205.16	189.13	206.167	C14H22O	[M-H]-	2,4-Di-Tert-Butylphenol*	Phenolic acids	Phenolic acids	96-76-4	82230.9	74997.2	77303.1	71491.2	77643.2	69407.2	71543.3	69005.6	81092.1	84103.3	66384.7	80985.1	78829.8	69995.2	70615.9	-	-
Wcop005984	191.14	133.1	190.136	C13H18O	[M+H]+	2,5,6,7-tetramethyl-2,3-dihydro-1H-inden-1-ol	Terpenoids	Sesquiterpenoids	-	716065	1.03732e+06	620466	717343	771015	819595	1.38286e+06	1.2446e+06	815086	992701	801461	1.11433e+06	594879	529215	507401	-	-
Wcdn001824	315.07	153.02	316.079	C13H16O9	[M-H]-	2,5-Dihydroxybenzoic acid-5-O-glucoside	Phenolic acids	Phenolic acids	-	4.63149e+06	4.16718e+06	5.61119e+06	7.3262e+06	4.49836e+06	5.55707e+06	4.659e+06	5.75486e+06	4.16343e+06	1.4716e+07	2.39636e+07	7.88775e+06	7.56562e+06	6.9358e+06	8.00654e+06	-	-
mws0180	153.02	109.03	154.027	C7H6O4	[M-H]-	2,5-Dihydroxybenzoic acid; Gentisic Acid*	Phenolic acids	Phenolic acids	490-79-9	62949.6	105969	46330.4	442187	338039	284572	359867	378175	296331	143328	98684.9	150336	139317	156521	159887	C00628	ko00350,ko01100
Wmhp000055	169.05	65.04	168.042	C8H8O4	[M+H]+	2,5-Dimethoxybenzoquinone	Quinones	Quinones	3117-03-1	12138.9	29329.2	13228.4	969259	880161	308952	460981	333283	160296	87578.6	148703	72984.1	284881	257537	192128	-	-
Wbtn005071	465.1	303.05	466.111	C21H22O12	[M-H]-	2,5-dihydroxy-1,6-dimethoxy-8-{[(2s,3r,4s,5s,6r)-3,4,5-trihydroxy-6-(hydroxymethyl)oxan-2-yl]oxy}xanthen-9-one	Flavonoids	Other Flavonoids	-	1.49203e+06	973284	1.3431e+06	968938	986380	1.01245e+06	678475	781034	408858	819521	579097	558112	1.16641e+06	868974	779291	-	-
Wcop008480	181.12	135.12	180.115	C11H16O2	[M+H]+	2,5-dimethyl-2,3,3a,7a-tetrahydro-1H-indene-1,3-diol	Terpenoids	Sesquiterpenoids	-	41287.3	34263.1	30301.9	18520	16482.4	20543.2	15021.6	16457.6	22841.6	19745.2	26215.7	20934.8	25343.3	23272.8	24194.9	-	-
Lmln010063	205.16	189.13	206.167	C14H22O	[M-H]-	2,6-Di-tert-butylphenol*	Phenolic acids	Phenolic acids	128-39-2	73803.6	70701.7	70035	63657.6	63022.7	63003.2	69952.2	59461.8	69206.4	70417	64009.4	62440.1	66086.6	63480	62339.9	-	-
Zbsp003876	169.05	123.05	168.042	C8H8O4	[M+H]+	2,6-Dimethoxy-1,4-benzoquinone	Quinones	Quinones	530-55-2	133176	204033	155493	204177	112972	254878	162532	102870	63695.8	246930	147012	208950	159261	91261.3	168164	C10331	-
Zmxn110201	331.1	108.02	332.111	C14H20O9	[M-H]-	2,6-Dimethoxy-4-hydroxyphenol-1-O-ß-D-glucopyranoside	Others	Others	-	24080.5	32181.5	25780.3	138005	53712	56688.7	127560	173099	121180	40786.8	45861.2	40967.5	70431.1	77935.2	71565.8	-	-
Hmcn006267	181.05	107.01	182.058	C9H10O4	[M-H]-	2,6-Dimethoxybenzoic acid	Phenolic acids	Phenolic acids	1466-76-8	23840.9	32886.2	9520.67	388364	525974	198042	266367	225275	191067	103278	59840.9	48813.1	137950	121375	130585	-	-
Zbdp002220	333.12	171.06	332.111	C14H20O9	[M+H]+	2,6-Dimethoxypydroquinone-1-O-glucoside	Flavonoids	Other Flavonoids	-	17956.2	42847.2	26109.7	114634	52494.9	47495	78150.1	155502	72109.4	48420.2	40377.6	57156.7	76607.4	68243.4	56334	-	-
Zbjn005527	345.16	119.04	346.163	C16H26O8	[M-H]-	2,6-Dimethyl-8-β-D-glucosyloxy-2,6-octadienoic acid	Others	Others	-	42505	30073.5	22026	586636	645327	514673	17505	6703.15	5004	5049.93	6050.48	12505	222748	137625	156082	-	-
Zbyn004323	575.1	423.09	576.11	C26H24O15	[M-H]-	2,6-di-O-galloylarbutin	Lignans and Coumarins	Coumarins	-	25513.5	24529.3	25609.4	9813.38	2930.4	5005	5005	1962.92	5005	34343.3	37406.2	15751.9	28726.4	25676.4	19646	-	-
Yshj000011	333.12	171.06	332.111	C14H20O9	[M+H]+	2,6-dimethoxy-4-hydroxyphenyl-1-O-beta-D-glucopyranoside	Phenolic acids	Phenolic acids	-	18484.5	26614.7	16942.9	103055	63696.7	60649	88787.5	132842	85397.3	46300.4	40789	43906.7	55993.2	53394.9	53800.9	-	-
Zbfn004680	625.17	463.12	626.185	C28H34O16	[M-H]-	2-(3,4-Dihydroxyphenethoxy)-6-(3,4,5-trihydroxycaffeoyl)-O-arabinopyranosyl-D-glucose	Phenolic acids	Phenolic acids	-	756374	1.49754e+06	513997	2.06731e+06	1.71753e+06	2.17588e+06	1.04183e+06	1.20439e+06	458612	1.46847e+06	1007505	518773	1.19985e+06	1.32913e+06	1.40554e+06	-	-
Lahp003408	451.12	243.06	450.116	C21H22O11	[M+H]+	2-(3,4-dihydroxyphenyl)-4h-chromene-3,5,7-triol-glucoside	Flavonoids	Flavanols	-	140829	246447	178154	260736	219488	166108	180005	185169	117505	332505	187505	202505	207505	125005	121179	-	-
Jmwn002117	331.1	153.02	332.111	C14H20O9	[M-H]-	2-(3,4-dihydroxyphenyl)ethanediol 1-O-β-D-glucopyranoside*	Phenolic acids	Phenolic acids	-	133063	179831	175057	91127	103277	63979	56518.8	52178.9	55027.8	41007.6	58138	45035	87661.5	113961	105436	-	-
Jmwn002057	477.16	315.11	478.169	C20H30O13	[M-H]-	2-(3-β-D-glucopyranosyloxy-4-hydroxyphenyl)ethanol-1-O-β-D-glucopyranoside	Phenolic acids	Phenolic acids	-	24577.8	32978.2	17049.6	239907	145389	272492	26184	17748.7	13107.4	35620.7	34049.2	30549.3	92679.2	77131.4	86443	-	-
Zmdn001863	325.07	193.05	326.079	C18H14O6	[M-H]-	2-(7-Dihydroxyl)-benzofuranyl-ferulic acid	Phenolic acids	Phenolic acids	-	1.48847e+07	17766020	1.57728e+07	7.96173e+06	8.10371e+06	4.95961e+06	5.95066e+06	7.45652e+06	7.54397e+06	4.86396e+06	4.24779e+06	4.48504e+06	7.78652e+06	8.57562e+06	7.68361e+06	-	-
MWStz152	206.08	118.07	205.074	C11H11NO3	[M+H]+	2-(Acetylamino)-3-phenyl-2-propenoic acid	Alkaloids	Alkaloids	5469-45-4	84780.8	59393.7	55025.9	86503.7	92608.7	114540	97798.8	186549	206964	221100	291962	182898	100726	110298	134336	-	-
Lmcp000611	144.08	84.06	143.07	C5H9N3O2	[M+H]+	2-Amino-4,5-dihydro-1H-imidazole-4-acetic acid	Alkaloids	Alkaloids	69098-41-5	2.49476e+06	2.92347e+06	2.83366e+06	2.40605e+06	2.44038e+06	2.89743e+06	2.60163e+06	2.86632e+06	3.16785e+06	1.4113e+06	2.416e+06	1.01977e+06	3.1014e+06	2.48563e+06	2.40025e+06	-	-
Wccp002870	295.13	120.08	294.122	C14H18N2O5	[M+H]+	2-Amino-5-[(1-Carboxy-2-Phenylethyl)Amino]-5-Oxopentanoic acid	Alkaloids	Alkaloids	-	668017	951407	824328	411650	336810	855409	2.65248e+06	1.93975e+06	1.65841e+06	902032	651021	1.19396e+06	742566	1.08289e+06	950012	-	-
MWSmce342	311.04	135.05	312.048	C13H12O9	[M-H]-	2-Caffeoyl-L-tartaric acid (Caftaric acid)	Phenolic acids	Phenolic acids	67879-58-7	9.83177e+07	1.00578e+08	100153313	1.01472e+08	5.69031e+07	7.74589e+07	4.14173e+07	4.03475e+07	5.32569e+07	9.18675e+07	5.76597e+07	6.53357e+07	7.83362e+07	7.84225e+07	9.03015e+07	-	-
pmf0175	157.16	157.16	158.167	C10H22O	[M-H]-	2-Decanol*	Others	Alcohol compounds	1120-06-5	1.01583e+06	1.00888e+06	1.05698e+06	998072	1.01683e+06	908708	903354	1.09762e+06	1.01086e+06	1.31122e+06	970365	1.22821e+06	1.06203e+06	1.01903e+06	1.01187e+06	-	-
Lmtn001630	312.11	150.05	313.116	C14H19NO7	[M-H]-	2-Glucosyloxy-2-phenylacetic acid amide	Alkaloids	Alkaloids	-	4.98084e+06	5.27923e+06	4.65308e+06	5.3498e+06	4.51502e+06	2.0264e+06	915505	1.38654e+06	1.63243e+06	4.23769e+06	1.90512e+06	2.48274e+06	2.86592e+06	3.41979e+06	3.96063e+06	-	-
Lmbn001930	121.03	77.04	122.037	C7H6O2	[M-H]-	2-Hydroxybenzaldehyde (Salicylaldehyde)	Phenolic acids	Phenolic acids	90-02-8	8743.48	13372.7	10408.9	200846	259319	255102	30317.1	20814.9	32519.3	20894.2	9203.68	7871.08	57654.9	82637.5	56556.8	C06202	ko01100
Lmmn001643	163.04	119.05	164.047	C9H8O3	[M-H]-	2-Hydroxycinnamic acid*	Phenolic acids	Phenolic acids	583-17-5	44105	82561.5	55501.1	249355	232580	105796	87810.8	70856.6	68276	149488	183161	110080	136847	100095	106644	C01772	ko00360,ko00999,ko01100,ko01110
Lmzn006284	471.35	471.35	472.355	C30H48O4	[M-H]-	2-Hydroxyursolic acid*	Terpenoids	Triterpene	-	122903	154211	92614.1	153612	132623	91261.3	121816	129882	121943	153585	129809	116372	135354	130521	105745	-	-
MWS2069	139.08	77.04	138.068	C8H10O2	[M+H]+	2-Methoxy-4-methylphenol	Phenolic acids	Phenolic acids	93-51-6	329820	329099	354554	330774	289310	362507	384330	378845	341713	358221	377271	382475	232209	215656	243597	-	-
Latp003004	395.13	233.08	394.126	C19H22O9	[M+H]+	2-Methyl-5-acetonyl-7-hydroxychromone glucoside	Others	Chromone	-	24516.4	43631.9	16055.8	21171.3	22661.9	21269.9	17768.8	11409.5	13901.2	42505	27108.3	26928.7	16579	14031.5	19959.5	-	-
MWS1875	143.05	115.05	144.058	C10H8O	[M-H]-	2-Naphthol*	Phenolic acids	Phenolic acids	135-19-3	18984	17289	15234.3	9492.2	13860.9	8378.83	11199.3	7789	17908.1	11912.1	10135.3	13836.9	12964.6	11959.5	12124.9	C11713	-
Hmln000873	331.07	169.01	332.074	C13H16O10	[M-H]-	2-O-Galloyl-D-glucose	Phenolic acids	Phenolic acids	-	3.21185e+06	3.98592e+06	447879	5.87657e+06	3.70414e+06	1.87655e+06	7.61181e+06	1.42718e+07	9.26747e+06	2.73079e+06	1.84595e+06	3.17482e+06	4.69052e+06	4.87728e+06	4.18905e+06	-	-
Wbsp000107	325.16	191.29	324.157	C17H24O6	[M+H]+	2-[(5s)-5-hydroxyhexa-1,3-dien-1-yl]-5-methoxy-4-[(3r)-3-methoxybutanoyl]-2-methylfuran-3-one	Others	Ketone compounds	-	170005	219126	173014	901818	811760	1.22079e+06	3.36098e+06	2.9116e+06	4232265	534878	509206	728675	1.06529e+06	1.24396e+06	982268	-	-
Wbtn008012	299.05	284.03	300.063	C16H12O6	[M-H]-	2-hydroxy-8-methoxy-6-methyl-9-oxoxanthene-1-carboxylic acid*	Flavonoids	Other Flavonoids	-	22007.3	19750.1	19315.7	41670.7	50618.2	14855	81250.7	74228.2	59920.1	13334.3	4941.77	8170.91	26330.3	27775.1	31330.6	-	-
Lcsp001671	192.06	146.06	191.058	C10H9NO3	[M+H]+	2-oxindole-3-acetic acid	Alkaloids	Plumerane	2971-31-5	14656	21835.2	15171.4	37153.1	53016.8	43930.3	29372.5	26678.4	20999.3	30168.5	33491.9	16390.8	28371	29076.9	27071.6	C22202	ko00380
Lakn001671	329.09	123.05	330.095	C14H18O9	[M-H]-	2-β-D-Glucopyranosyloxy-5-hydroxy-phenylacetic acid	Phenolic acids	Phenolic acids	-	389379	531683	290382	257718	206064	237834	192191	195914	213599	101195	173730	109532	208469	212762	229182	-	-
Lakn003294	343.1	181.05	344.111	C15H20O9	[M-H]-	2-β-D-Glucopyranosyloxy-5-hydroxyphenylacetic acidmethylester*	Phenolic acids	Phenolic acids	-	404119	444334	391731	409132	347008	330617	455976	356061	468907	317550	334768	241998	390139	397591	357843	-	-
Wbsp000331	529.39	529.39	528.381	C33H52O5	[M+H]+	21α-Hydroxyserrat-14-en-3β-yl propanedioic acid mono ester	Terpenoids	Terpene	-	116747	168093	108863	85823.1	126837	69228.4	270330	289685	227764	290326	131324	196137	142069	181806	188212	-	-
pmp000446	531.23	369.18	530.226	C27H34N2O9	[M+H]+	22-O-Demethyl-22-O-glucosyl isocorynoxeine	Alkaloids	Plumerane	-	0	0	0	74583.9	82121.9	83251.8	0	0	0	0	0	0	37330.6	19502.5	16693.1	-	-
pmn001700	455.35	455.35	456.36	C30H48O3	[M-H]-	24,30-Dihydroxy-12(13)-ene-lupeol*	Terpenoids	Triterpene	-	1.08739e+07	7.7413e+06	9.50746e+06	8.98875e+06	8.08232e+06	6.46803e+06	1.17747e+07	1.21003e+07	1.09958e+07	1.07861e+07	7.59463e+06	9.91243e+06	1.36247e+07	1.134e+07	1.0539e+07	-	-
pmp000444	487.34	469.33	486.334	C30H46O5	[M+H]+	27,28-Dicarboxyl ursolic acid*	Terpenoids	Triterpene	-	18136.5	19164	14263.5	14540.2	9155.87	6687.82	15946.9	21850.9	16080.1	55521.4	50791.5	57687.8	23328.5	23078.5	25254.1	-	-
Lmgn013947	471.35	471.35	472.355	C30H48O4	[M-H]-	2α,3α-Dihydroxyolean-12-en-28-oic acid	Terpenoids	Triterpene	26563-68-8	43100.1	67819.8	29293.6	58064.3	55193.8	26350.5	5917.38	11368.7	5917.61	17614.7	14849.6	6011.4	33520.5	26679.4	27410.2	-	-
Laxp006028	271.06	225.05	270.053	C15H10O5	[M+H]+	3',4',6-Trihydroxyaurone	Flavonoids	Other Flavonoids	-	15315.2	13107.6	17787.5	41279.7	23621.2	25951.9	122505	72233.7	70433.4	5059.05	14350.2	20666.7	32251.5	23220.6	24933.2	-	-
Lmtp003948	481.13	319.05	480.127	C22H24O12	[M+H]+	3',5',5,7-Tetrahydroxy-4'-methoxyflavanone-3'-O-glucoside	Flavonoids	Flavones	-	4.8226e+07	5.3656e+07	4.77234e+07	10505105	12222660	6486720	3931075	5806360	8527565	1.76187e+07	1.00606e+07	9.11785e+06	3.30977e+07	3.50745e+07	3.083e+07	-	-
Lmsp004301	451.12	289.07	450.116	C21H22O11	[M+H]+	3',5,5',7-Tetrahydroxyflavanone-7-O-glucoside*	Flavonoids	Flavanones	-	1.35439e+06	1.9104e+06	638723	1.09964e+06	547787	973112	280005	457505	52457.8	1.22281e+06	197505	207612	975219	690005	682968	-	-
Lmlp001118	448.2	286.15	447.189	C23H29NO8	[M+H]+	3'-Glucosyl-6,7-dihydroxy-N-methyl-benzyltetrahydroisoquinoline	Alkaloids	Isoquinoline alkaloids	-	67857	50331.9	22128	32334.1	73820.6	35616.8	44567.8	77774.8	44943.4	32786.8	38525.3	35623.4	46442.7	64057.8	34454.5	-	-
MWSmce049	271.1	255.07	272.105	C16H16O4	[M-H]-	3'-Hydroxypterostilbene	Others	Stilbene	475231-21-1	18446.6	19539.7	16044.7	1268.63	22814.1	609.84	105861	33784.1	14288	1308.97	1584.24	6902.4	11084.8	14991.5	16368.7	-	-
Lmmp003109	305.1	139.04	304.095	C16H16O6	[M+H]+	3'-O-Methyl-epicatechin*	Flavonoids	Flavanols	76549-34-3	60586.1	40005	56879	913238	1.26277e+06	378384	510005	410005	497505	378258	237322	213148	319826	327333	313933	-	-
Zblp004717	625.17	317.07	624.169	C28H32O16	[M+H]+	3'-methoxyquercetin-3-O-L-rhamnosyl(1→2)-glucopyranoside*	Flavonoids	Flavonols	-	4.47667e+07	6.70775e+07	4.52308e+07	4.20138e+06	4534135	7.60174e+06	3.09825e+06	1.65325e+06	8.05579e+06	1.37231e+07	4.54599e+06	4.29619e+06	7.29026e+07	6.9749e+07	6.1323e+07	-	-
Lssp210085	439.36	203.18	438.35	C30H46O2	[M+H]+	3,11-dioxo-β-oleorene*	Terpenoids	Triterpene	-	2.43519e+06	5.28728e+06	5.06096e+06	4.75654e+06	5.06997e+06	3.58149e+06	7.01965e+06	7.14971e+06	8.75571e+06	7.50089e+06	6.13616e+06	5.06615e+06	2.19685e+06	6.56388e+06	6.72744e+06	-	-
Zbqn008291	473.36	473.36	474.371	C30H50O4	[M-H]-	3,13,15-Trihydroxyoleanane-12-one	Terpenoids	Triterpene	-	672691	917849	526645	690991	799266	567156	274630	365218	454102	523528	361989	375713	472332	489877	602011	-	-
Lmzn206284	471.35	471.35	472.355	C30H48O4	[M-H]-	3,13-Dihydroxylup-20(29)-en-28-oic acid (Terminic acid)*	Terpenoids	Triterpene	-	1.0372e+06	550151	494196	591640	695487	299529	464178	527782	651904	825499	457932	613531	458156	501617	837054	-	-
pmn001591	487.34	469.33	488.35	C30H48O5	[M-H]-	3,19,23-Trihydroxyurs-12-en-28-oic acid (Rutundic acid)	Terpenoids	Triterpene	20137-37-5	222650	284041	197333	265639	267788	255050	268749	314194	186208	419730	473257	603058	387130	317644	314954	-	-
pmp000266	473.36	207.17	472.355	C30H48O4	[M+H]+	3,19-Dihydroxyolean-12-en-28-oic acid	Terpenoids	Triterpene	-	18024.9	23442.2	15673	17664	15724.4	17013.2	20105.3	20836.1	16397.2	29672.2	24931.9	21194.1	18762	18475.8	20828.2	-	-
Lmzn006169	471.35	471.35	472.355	C30H48O4	[M-H]-	3,19-Dihydroxyurs-12-en-28-oic acid (Pomolic acid)*	Terpenoids	Triterpene	13849-91-7	844063	328732	305856	542142	559429	351382	565856	651235	618327	885120	700579	673877	732991	659530	631275	-	-
Lhnp110101	473.36	427.36	472.355	C30H48O4	[M+H]+	3,20-Dihydroxyurs-21-en-28-oic acid (Oleanderic acid)*	Terpenoids	Triterpene	-	817065	1.0697e+06	689642	781730	875173	671449	851895	857056	980990	1.55698e+06	1.17941e+06	1.21266e+06	751877	877457	1.00942e+06	-	-
MWSmce560	471.35	441.33	472.355	C30H48O4	[M-H]-	3,23-Dihydroxylup-20(29)-en-28-oic acid (23-Hydroxybetulinic acid)	Terpenoids	Triterpene	85999-40-2	5028.95	7818.55	4864.91	7931.26	7628.69	5584.77	5836.21	5412.2	3760.76	6063.16	5484.98	3931.91	7070.82	6453.89	5523.01	-	-
Wmmp000180	473.36	409.34	472.355	C30H48O4	[M+H]+	3,23-Dihydroxylup-20(29)-en-28-oic acid (Oplopanaxogenin C)	Terpenoids	Triterpene	161984-22-1	26714.7	51181.1	33222	41786	33996.8	29694.4	43494.3	40194.3	46869.2	48783.3	57388.4	60371.4	36710.3	47017.1	52252.7	-	-
Hmbn005207	471.35	471.35	472.355	C30H48O4	[M-H]-	3,23-Dihydroxyolean-12-en-28-oic acid (Hederagenin)*	Terpenoids	Triterpene	465-99-6	917381	363917	328371	358269	603532	357292	585259	673838	641281	900036	764358	708377	767259	712616	689055	-	-
pmn001705	471.35	471.35	472.355	C30H48O4	[M-H]-	3,24-Dihydroxy-17,21-semiacetal-12(13)oleanolic fruit*	Terpenoids	Triterpene	-	857129	350730	800875	545478	577477	300352	582621	668899	644034	892624	747727	758417	759640	692365	663011	-	-
Lmdn006811	455.35	455.35	456.36	C30H48O3	[M-H]-	3,24-Dihydroxyolean-12-en-22-one (Soyasapogenol E)*	Terpenoids	Triterpene	6750-59-0	1.54116e+07	9.00145e+06	5.71752e+06	1.04957e+07	8.78159e+06	1.00946e+07	1.36123e+07	1.37514e+07	5.41811e+06	1.28002e+07	6.86823e+06	1.10041e+07	8.86031e+06	9.49785e+06	9.65951e+06	C17420	-
Zjmp102705	473.36	409.35	472.355	C30H48O4	[M+H]+	3,29-Dihydroxyolean-12-en-28-oic acid (Mesembryanthemoidigenic acid)*	Terpenoids	Triterpene	4871-87-8	12908	15914.5	8957.06	12995.8	10484.3	9676.43	12993.9	15082.6	13054.5	23500.3	16924	15403.9	12613.6	10329.3	14365.5	-	-
HX1206	473.36	191.18	472.355	C30H48O4	[M+H]+	3,30-Dihydroxyurs-12-en-28-oic acid (Rubifolic acid)	Terpenoids	Triterpene	-	144635	152228	98950.5	78388.4	77387.7	73838.1	34579.5	37420.3	43385.3	22390.1	22646.9	13950	75222.5	75725.9	78687	-	-
Lmsn003297	449.11	287.06	450.116	C21H22O11	[M-H]-	3,4,2',4',6'-Pentahydroxychalcone-4'-O-glucoside	Flavonoids	Chalcones	-	982505	775005	542647	373319	583420	303384	1297505	1622505	483144	879595	482897	769891	706223	746383	792824	C16408	ko00941,ko01110
Wdtp003384	387.13	225.08	386.121	C17H22O10	[M+H]+	3,4,5,6-tetrahydroxy-6-[4-(2-methylpropanoyloxymethyl)phenoxy]oxane-2-carboxylic acid	Phenolic acids	Phenolic acids	-	242055	139163	228260	6.46362e+06	6.66989e+06	4.90301e+06	84052.8	100728	69584.2	64039.1	87931.8	87555.1	2.63622e+06	1.90908e+06	2.51148e+06	-	-
Wdtp004079	369.15	207.1	368.147	C18H24O8	[M+H]+	3,4,5-Trihydroxy-6-[4-(4-methyl-3-oxopentyl)phenoxy]oxane-2-carboxylic acid	Phenolic acids	Phenolic acids	-	519545	541559	270533	1.91952e+06	1.56341e+06	995206	88035.5	47875	20005	321554	250005	311308	696021	1.00168e+06	478847	-	-
Layp003558	347.13	185.08	346.126	C15H22O9	[M+H]+	3,4,5-Trimethoxyphenol-1-O-β-D-glucoside	Phenolic acids	Phenolic acids	-	74712.7	88675	58900.7	19874.1	28665.9	63030	50154.5	43538.7	5005	33343.5	118408	95621.3	45695.4	44323.7	51871.1	-	-
Wdtp001948	355.1	192.04	354.095	C16H18O9	[M+H]+	3,4,5-trihydroxy-5-[4-(prop-2-enoyloxymethyl)phenoxy]oxane-2-carboxylic acid	Phenolic acids	Phenolic acids	-	39114.2	60310.8	51192.9	54386.9	47340.9	17940.4	23828.2	16869.6	12429.2	11887.7	27693.5	21219.9	40289.6	31472.1	25225	-	-
Hmdn006855	455.35	455.35	456.36	C30H48O3	[M-H]-	3,4-Cycloopen-cycloaltin-4(29),25-diene-24(R)-hydroxy-3-carboxylic acid	Terpenoids	Triterpene	-	142255	187903	125812	193606	198094	144089	295204	189347	251829	148675	135128	156489	211727	189543	189828	-	-
Zmhn004909	477.06	169.01	478.075	C21H18O13	[M-H]-	3,4-Digalloylshikimic acid	Phenolic acids	Phenolic acids	-	83519.9	64552.1	90816.1	37338.5	19539.8	13133.7	33379.4	88031.7	66715.6	17193.1	34364.3	43423.7	67454.3	53409.6	64541.4	-	-
Lahp003986	435.13	273.08	434.121	C21H22O10	[M+H]+	3,4-Dihydro-4-(4'-hydroxyphenyl)-5,7-dihydroxycoumarin glucoside	Lignans and Coumarins	Coumarins	-	50440.5	59710.6	65993.5	78708.1	86156.5	63651.8	59594.3	72690.1	123767	98097.8	29341.5	46747	77929.3	69820.6	82457.8	-	-
Wbmp003788	389.22	209.15	388.21	C19H32O8	[M+H]+	3,4-Dihydroxy-7,8-dihydro-β-ionone-4-O-β-D-glucoside*	Terpenoids	Sesquiterpenoids	-	54534.3	70126.8	45292.5	30005	45276	59210.7	19485.3	10998.2	19320.2	22133.5	43708.9	30005	34344.3	27505	45005	-	-
mws0183	153.02	109.03	154.027	C7H6O4	[M-H]-	3,4-Dihydroxybenzoic acid (Protocatechuic acid)*	Phenolic acids	Phenolic acids	99-50-3	62949.6	105969	46330.4	442187	338039	284572	359867	378175	296331	143328	98684.9	150336	139317	156521	159887	C00230	ko00400,ko01100,ko01110
Zahp007439	177.05	149.02	176.047	C10H8O3	[M+H]+	3,4-Methylenedioxycinnamaldehyde	Others	Aldehyde compounds	58095-77-5	63099.6	47489.8	45008.5	47499.7	51581.1	43582.2	59418.3	58636.8	53135.5	57302.8	59720	46736.9	40827.3	43758.9	36235.3	-	-
HX1191	471.35	407.33	470.34	C30H46O4	[M+H]+	3,4-Secodammara-4(28),20,24-trien-3,26-dioic acid	Terpenoids	Triterpene	-	16040.7	34812.5	20062	25719	27822.5	18000.6	30907.2	29494.7	29547.7	27981.4	49934.4	47063.5	32754.3	31696.8	30574.6	-	-
Jmwp002208	155.07	91.05	154.063	C8H10O3	[M+H]+	3,4-dihydroxy phenylethanol	Phenolic acids	Phenolic acids	-	51808.3	80073.8	56261.8	212455	244142	184300	5774.89	4331.89	7201.82	21338.7	20005	7203.43	54860.2	59141.4	50429.1	-	-
Jmwn002172	315.11	135.04	316.116	C14H20O8	[M-H]-	3,4-dihydroxyphenylethanol-β-D-glucopyranoside	Phenolic acids	Phenolic acids	-	77569.2	80988.2	94388.4	75311.7	61884.6	74119.4	73867	104329	71337.4	314162	463415	130958	116504	110859	148488	-	-
Jmzn006005	177.06	117.04	178.063	C10H10O3	[M-H]-	3,4-methylenedioxy cinnamyl alcohol	Others	Alcohol compounds	58095-76-4	157602	105151	118358	28737.3	50938.2	16234.4	17928.6	22160.6	18991.2	56284.2	36118	38761	59479	39470	48549.7	-	-
Lahp003422	459.09	139.04	458.085	C22H18O11	[M+H]+	3,5,3',4',5'-penta-hydroxyflavan-7-gallate*	Flavonoids	Flavanols	-	343037	228255	241190	57642.7	54878.2	35404.4	418292	816360	522467	184741	160990	599139	266438	283667	285872	-	-
Lhhp101903	407.13	245.08	406.126	C20H22O9	[M+H]+	3,5,4'-Tetrahydroxystilbene-2-O-β-D-glucoside*	Others	Stilbene	-	14905.5	7312.51	5917.81	47680.9	22310.2	27505	218014	189686	118430	29575.2	46413	44678.9	47505	47656.9	71707.9	-	-
Hmyp002315	303.04	257.04	302.043	C15H10O7	[M+H]+	3,5,7,4'-Tetrahydroxy-Coumaronochromone	Others	Chromone	-	202547	938625	343134	439444	451987	555393	218899	583970	147505	652081	493344	220138	362527	542031	298745	-	-
mws0914	271.06	151	272.068	C15H12O5	[M-H]-	3,5,7-Trihydroxyflavanone (Pinobanksin)*	Flavonoids	Flavanonols	548-82-3	10961.3	22263.3	89573.2	118517	332671	54226.2	258755	224726	350814	76656.4	102752	77225.5	144029	165265	182739	C09826	ko00941
Wasn002043	485.09	315.07	486.101	C20H22O14	[M-H]-	3,5-Di-Galloyl Sorbitol	Phenolic acids	Phenolic acids	-	10306.1	9104.89	10510.2	35552.6	22350.2	11766.5	17993.8	38681.3	16371.3	74196.7	54733.2	30468.3	32312	24985.6	28229.5	-	-
Lahp002608	188.07	118.07	187.063	C11H9NO2	[M+H]+	3,5-Dihydro-2H-Furo[3,2-C]Quinolin-4-One*	Alkaloids	Quinoline alkaloids	-	5.03396e+07	5.18307e+07	4.89942e+07	2.87988e+07	3.42778e+07	3.20609e+07	2.46545e+07	2.07701e+07	2.66145e+07	4.53523e+07	2.37916e+07	3.0991e+07	3.92135e+07	3.63659e+07	3.73447e+07	-	-
HJN037	183.03	124.02	184.037	C8H8O5	[M-H]-	3,5-Dihydroxy-4-methoxybenzoic acid; 4-O-Methylgallic Acid*	Phenolic acids	Phenolic acids	4319-02-2	89799.5	58615.5	88450.6	39305.5	36145.6	14945.6	15269	18680.6	37217.4	31390.6	40005	18019.1	29483.4	38040.9	26731.9	-	-
Zapn006835	211.08	169.07	212.084	C14H12O2	[M-H]-	3,5-Dihydroxystilbene; Pinosylvin	Others	Stilbene	22139-77-1	6490.9	11003	5402.64	48177.6	3443.17	19801.5	3947.83	1648.2	1616.15	8516.86	5141.79	4062.77	8558.34	7493.9	8442.53	C01745	ko00945,ko01110
Latp011219	149.1	121.06	148.088	C10H12O	[M+H]+	3,5-Dimethyl-2,3-dihydrobenzofuran	Others	Others	-	1.81741e+07	1.9102e+07	2.01384e+07	2.04203e+07	2.03979e+07	2.09066e+07	2.316e+07	2.30345e+07	2.32557e+07	2.34186e+07	2.41041e+07	2.41939e+07	1.97703e+07	2.15505e+07	2.44206e+07	-	-
Ladn001231	411.02	241	412.031	C13H16O13S	[M-H]-	3,5-dihydroxy-4-{[(2s,3r,4s,5s,6r)-3,4,5-trihydroxy-6-[(sulfooxy)methyl]oxan-2-yl]oxy}benzoic acid	Phenolic acids	Phenolic acids	-	779404	540863	695734	420271	488674	711479	191794	188903	198943	441148	414960	454502	460125	496300	516348	-	-
ZbWp001588	310.13	120.08	309.121	C15H19NO6	[M+H]+	3-(((S)-1-carboxy-2-phenylethyl)amino)-2,5-dihydroxycyclopentane-1-carboxylic acid	Others	Others	-	169501	237451	160568	144101	120689	266393	331905	334362	312176	140261	267712	317945	271242	239898	248462	-	-
Zblp004317	206.08	120.09	205.074	C11H11NO3	[M+H]+	3-(2-oxopropyl)-3-hydroxyindolin-2-one	Alkaloids	Plumerane	-	31859.5	53186.9	27204.2	119079	89326.8	42786.4	64181.4	82729.1	49968.2	68717.7	80001.7	28585.7	72788.4	71303.1	73653.5	-	-
Lacp005171	371.21	133.1	370.199	C19H30O7	[M+H]+	3-(3'-Hydroxybutyl)-2,4,4-trimethylcyclohexa-2,5-dienone glucoside	Terpenoids	Sesquiterpenoids	-	45237.7	31113.7	85005	30970.8	57196.8	94470.8	39868.7	50005	10005	35005	67505	46667.7	42505	61415.3	34543.8	-	-
Lacp005577	457.2	133.1	456.199	C22H32O10	[M+H]+	3-(3'-Hydroxybutyl)-2,4,4-trimethylcyclohexa-2,5-dienone malonyl glucoside	Terpenoids	Sesquiterpenoids	-	21401.3	22228.6	10695.8	18074.7	20005	38498.1	14527.4	25005	10005	7505	2469.29	5005	14187.5	10631.3	14697.2	-	-
MWS1777	128.03	93.06	127.019	C6H6ClN	[M+H]+	3-Chloroaniline	Alkaloids	Alkaloids	108-42-9	9381377	1.11157e+07	9.50918e+06	1.10889e+07	1.2601e+07	1.17696e+07	9.67683e+06	9.49238e+06	8.22552e+06	7.95677e+06	8.05833e+06	8.25063e+06	1.00353e+07	8.79592e+06	8.32345e+06	-	-
Lmmn009170	455.35	455.35	456.36	C30H48O3	[M-H]-	3-Hydroxy-9,19-cyclolanost-24-en-26-oic acid (Mangiferolic acid)*	Terpenoids	Triterpene	4184-34-3	1.28871e+07	1.30906e+07	1.0735e+07	9.49271e+06	8.52132e+06	1.0037e+07	1.14905e+07	1.35856e+07	1.43496e+07	1.15232e+07	8.94424e+06	1.04331e+07	1.51991e+07	1.20569e+07	1.17084e+07	-	-
Wagp005869	459.22	211.17	458.215	C22H34O10	[M+H]+	3-Hydroxy-beta-ionol 3-(6''-Malonyl)Glucoside	Others	Others	-	255029	210270	192362	36687.5	8218.29	14820	9127.72	3277.27	11963.3	2505	9745.75	10005	80248.8	86111.5	71840.6	-	-
Lmsp013238	455.35	301.22	454.345	C30H46O3	[M+H]+	3-Hydroxy-urs-11-en-28,13-lactone	Terpenoids	Triterpene	-	5505.41	9156.72	6330.12	8694.19	8756.28	5939.25	6317.07	8775.74	4533.89	11256.5	9630.28	8650.8	4885.53	9911.66	12246.3	-	-
MWSmce248	163.04	119.05	164.047	C9H8O3	[M-H]-	3-Hydroxycinnamic Acid*	Phenolic acids	Phenolic acids	14755-02-3	44105	82561.5	55501.1	249355	232580	105796	87810.8	70856.6	68276	149488	183161	110080	136847	100095	106644	C12621	ko00360,ko01100
Lmmn008971	455.35	455.35	456.36	C30H48O3	[M-H]-	3-Hydroxycycloarta-24-ene-26-oic acid (Isomangiferolic acid)*	Terpenoids	Triterpene	13878-92-7	472120	856628	335322	806250	491902	507579	252344	509620	248601	230827	167574	169882	254232	399114	419772	-	-
Zmjn014062	455.35	455.35	456.36	C30H48O3	[M-H]-	3-Hydroxydammara-21-oic acid 21,23-lactone*	Terpenoids	Triterpene	-	1.30275e+07	1.26999e+07	1.12316e+07	1.02412e+07	8.48495e+06	1.02718e+07	1.23299e+07	1.33346e+07	1.39743e+07	1.18054e+07	8.77074e+06	1.07675e+07	1.52948e+07	1.17075e+07	1.22606e+07	-	-
Lssp210312	455.35	247.17	454.345	C30H46O3	[M+H]+	3-Hydroxylup-12(13),20(29)-diene-28-oic acid	Terpenoids	Triterpene	-	6434.31	13998.3	8854.67	11079	11784.3	9547.52	9186.99	10379.9	5691.06	14820.3	11788.6	10450.7	6690.26	11082.2	14872.8	-	-
MWSHC20176	455.35	455.35	456.36	C30H48O3	[M-H]-	3-Hydroxylup-20(29)-en-28-oic acid (Betulinic acid)*	Terpenoids	Triterpene	472-15-1	1.23119e+07	1.17007e+07	1.09281e+07	9.24667e+06	8.66329e+06	8.94896e+06	1.17192e+07	1.17323e+07	1.19037e+07	1.04101e+07	8.66041e+06	9.0534e+06	1.47397e+07	1.04177e+07	1.06304e+07	C08619	-
mws1389	455.35	455.35	456.36	C30H48O3	[M-H]-	3-Hydroxyolean-12-en-28-oic acid (Oleanolic acid)*	Terpenoids	Triterpene	508-02-1	1.16117e+07	1.13414e+07	9.88125e+06	9.85731e+06	9.12334e+06	8.88461e+06	1.14639e+07	1.25635e+07	1.05126e+07	1.0053e+07	7.76042e+06	8.99325e+06	1.41793e+07	1.12539e+07	1.11993e+07	C17148	ko00999,ko01100,ko01110
Lmsp013456	455.35	203.18	454.345	C30H46O3	[M+H]+	3-Hydroxytaraxastan-28,20-olide	Terpenoids	Triterpene	-	11190.3	26639.9	14647.8	24378.1	27340.4	17046.8	26475.6	22298.1	11665.5	34627.6	30856.1	16413.4	14112.1	28246.8	32150.4	-	-
pmp000263	455.35	409.35	454.345	C30H46O3	[M+H]+	3-Hydroxyurs-12,19-dien-28-oic acid (Sanguisorbigenin)	Terpenoids	Triterpene	-	33282.3	59195.2	33221	94000.6	103561	61059.7	33244.2	38560.7	17946	198651	160835	102440	75034.5	84191.7	80541.8	-	-
Lmqp012453	441.37	191.18	440.365	C30H48O2	[M+H]+	3-Hydroxyurs-12-en-28-aldehyde (Ursolaldehyde)	Terpenoids	Triterpene	-	9177.98	8831.8	3962.58	14900.9	22938.5	12912.9	7825.8	8700.09	5964.96	12312.8	8809.47	7609.39	5779.13	10031.2	9247.45	-	-
Lssp210084	457.37	203.18	456.36	C30H48O3	[M+H]+	3-Hydroxyurs-12-en-28-oic acid (Ursolic acid)	Terpenoids	Triterpene	77-52-1	23687.9	62270.6	55927.3	52627.3	55349.1	39661.8	68648.5	85028.4	71692.6	79224.7	57151.7	67558.6	25012.6	67372.6	75758.2	C08988	-
pmp000439	453.34	435.33	452.329	C30H44O3	[M+H]+	3-Hydroxyurs-5(6),12,18(19)-trien-28-oic acid (Uncargenin B)	Terpenoids	Triterpene	-	73571.2	87282.8	61449.3	91126.4	108347	88343	102601	120454	76784.2	144747	160621	179658	101275	104434	119074	-	-
Hmmp001310	188.07	118.07	187.063	C11H9NO2	[M+H]+	3-Indoleacrylic acid*	Alkaloids	Plumerane	1204-06-4	4.7318e+07	4.77943e+07	4.76691e+07	2.70881e+07	2.62531e+07	3.07264e+07	1.9098e+07	2.0787e+07	2.34023e+07	4.17105e+07	2.18843e+07	2.86749e+07	3.81875e+07	3.53069e+07	3.37025e+07	C21283	-
pme2244	190.09	118.07	189.079	C11H11NO2	[M+H]+	3-Indolepropionic acid	Alkaloids	Plumerane	830-96-6	45578.6	66480.7	33790.5	35399.7	46294.4	28928.7	31420.1	35679.7	33614.7	47743.7	14312.6	30623.2	39921	30541.8	37669.2	-	-
Wmln000659	193.07	101.02	194.058	C10H10O4	[M-H]-	3-Methyl-4,8-dihydroxy-3,4-dihydroisocoumarin	Lignans and Coumarins	Coumarins	33788-22-6	102184	65221.2	258728	18734.8	54969.9	28067.6	171505	236214	144506	127530	100475	125274	114340	152820	111040	-	-
Wafn003429	441.2	249.13	382.184	C16H30O10	[M+CH3COOH-H]-	3-Methylbutyl 6-O-(alpha-L-arabinopyranosyl)-beta-D-glucopyranoside	Others	Others	-	17021	114889	52798.8	67295.9	58000.9	82575.9	48491.4	46136.4	29467.3	104202	99812	135589	108760	101456	98694.1	-	-
WaYp004929	309.1	147.04	308.09	C15H16O7	[M+H]+	3-O-(p-coumaroyl) 3-Hydroxy-3-methylglutaric acid	Phenolic acids	Phenolic acids	-	371270	635843	434539	896417	613703	584194	367145	389377	299415	331075	236317	210797	742437	884646	836000	-	-
mws1174	313.07	253.05	314.079	C17H14O6	[M-H]-	3-O-Acetylpinobanksin	Flavonoids	Flavanonols	52117-69-8	18928.3	9685.69	18525.5	13232.7	33951.7	9979.8	12885.5	8632.14	6033.68	37989.8	7587.36	26340.1	16858.6	18935.2	17550.2	C16418	ko00941
Hmln000659	331.07	169.01	332.074	C13H16O10	[M-H]-	3-O-Galloyl-D-glucose*	Phenolic acids	Phenolic acids	-	3.30005e+06	2.3255e+06	3.12403e+06	6.07874e+06	4.5321e+06	3.51445e+06	8.87073e+06	1.5313e+07	9.45982e+06	3.05178e+06	2.53847e+06	3.83114e+06	4.96179e+06	5.28944e+06	5.42817e+06	-	-
Wchn001739	331.07	211.03	332.074	C13H16O10	[M-H]-	3-O-Galloyl-Glucose	Phenolic acids	Phenolic acids	-	488619	511265	530413	917854	571629	356809	2.69049e+06	4.89716e+06	2.85978e+06	449150	512747	923710	1.19484e+06	1.33687e+06	1.33247e+06	-	-
Hmjp000461	265.08	103.04	264.084	C10H16O8	[M+H]+	3-O-Glucoside-3-hydroxy-y-butyrolactone*	Others	Lactones	-	217549	208818	143107	208214	97539.2	224404	229141	249700	281777	167127	206705	227147	193276	203661	196129	-	-
pme0309	183.03	124.02	184.037	C8H8O5	[M-H]-	3-O-Methylgallic Acid*	Phenolic acids	Phenolic acids	3934-84-7	47081.3	39680.5	56116.6	31820.2	41090.6	6690.15	16815.7	14969.6	20559.1	19978.6	9667.73	14324.5	28442	49292.5	52505	C05616	-
Lhmp122023	441.1	193.05	440.096	C19H20O12	[M+H]+	3-O-caffeoyl malonyl quinic acid	Others	Others	-	82505	67505	35005	75009	79363.2	53898	47505	72505	32987	100005	38928	47505	67505	60005	82505	-	-
Yaap001430	333.08	171.03	332.074	C13H16O10	[M+H]+	3-O-galloyl-beta-d-glucose	Phenolic acids	Phenolic acids	-	319830	247467	323033	252754	163645	168377	369793	501437	552726	317434	403662	431182	349985	331623	331834	-	-
Zbyn004267	729.14	407.07	730.149	C37H30O16	[M-H]-	3-O-galloylprocyanidin B1*	Tannins	Tannin	-	717505	318359	264421	369402	416887	327778	972119	1.55812e+06	1.00542e+06	466951	775501	1.40401e+06	712035	745013	632218	-	-
Lmmn009550	453.34	453.34	454.345	C30H46O3	[M-H]-	3-Oxo-9,19-cyclolanost-24-en-26-oic acid (Mangiferonic acid)*	Terpenoids	Triterpene	13878-90-5	20644.9	30693.2	16504.6	27475.6	27840.5	18314	24529.5	30395.2	21601.9	43958.6	33212.6	36927	24208.8	24904.7	21583.8	-	-
Wagp005779	457.21	191.14	456.2	C22H32O10	[M+H]+	3-Oxo-Alpha-Ionol 3'-(6''-Malonyl)Glucoside	Others	Others	-	214991	165130	132435	216021	211449	202139	49018.9	32883.3	12505	11325.2	16346.5	9468.12	104439	115237	114159	-	-
Lmzn206829	453.34	453.34	454.345	C30H46O3	[M-H]-	3-Oxoolean-12-en-28-oic Acid (Oleanonic acid)*	Terpenoids	Triterpene	17990-42-0	27506.4	34945.9	21505.8	34713.6	36170.4	24885.2	30801.9	33408.8	26816	47614.1	36874.7	42807.3	31309.6	32255.6	28135.8	-	-
Lmyn012771	453.34	453.34	454.345	C30H46O3	[M-H]-	3-Oxoolean-18-en-28-oic acid (Moronic acid)*	Terpenoids	Triterpene	6713-27-5	17588.1	31344.5	15641	28215.4	29758.8	19083.1	23140.5	29968.2	20523.7	41998	34416.7	37855.8	24477.5	22999.5	21481.9	-	-
Lmzn006795	453.34	453.34	454.345	C30H46O3	[M-H]-	3-Oxours-12-en-28-oic acid (Ursonic acid)*	Terpenoids	Triterpene	6246-46-4	23658.6	29820.3	18052.1	32652.8	31764.4	24297.5	30841.8	31049.8	20102.9	43666.4	32285.8	38916.8	26090.8	29169.6	23482	-	-
Lamp006064	639.19	331.08	638.185	C29H34O16	[M+H]+	3-[(3,4-dihydroxyphenyl)methylidene]-5,7-dihydroxy-6-methoxy-2h-1-benzopyran-4-one glucosyl rhamnoside	Flavonoids	Other Flavonoids	-	16572935	26929360	30953050	6.5757e+07	7.00906e+07	6.59035e+07	1.54823e+07	1.49704e+07	3.60193e+07	5.77328e+07	4.6223e+07	3.86949e+07	28831915	32292750	3.13302e+07	-	-
Jmwn002494	325.09	119.05	326.1	C15H18O8	[M-H]-	3-[4-(β-D-glucopyranoside)-phenylacrylic]-acid	Phenolic acids	Phenolic acids	-	292246	378232	292742	536393	440203	412255	266617	187418	401770	350669	408819	234418	377344	341785	329900	-	-
Hmgp002327	188.07	118.06	187.063	C11H9NO2	[M+H]+	3-amino-2-naphthoic acid*	Alkaloids	Alkaloids	-	4.95798e+07	4.91309e+07	3.98411e+07	2.72394e+07	2.80158e+07	2.55586e+07	1.93686e+07	1.81019e+07	2.2442e+07	4.1693e+07	2.1414e+07	2.76951e+07	3.61449e+07	3.16518e+07	3.15274e+07	-	-
Yacp000453	116.07	70.06	115.063	C5H9NO2	[M+H]+	3-hydroxy-1-methylpyrrolidin-2-one*	Alkaloids	Pyrrole alkaloids	132996-63-5	1.84853e+06	2.40434e+06	1.95784e+06	3.06754e+06	3.02458e+06	4.36499e+06	2.7748e+06	2.12426e+06	1.62228e+06	1.23306e+06	1.08833e+06	1.81847e+06	1.80708e+06	1.38986e+06	1.57112e+06	-	-
Wcgn007904	279.12	153.13	280.131	C15H20O5	[M-H]-	3-hydroxy-6-(2-hydroxyethyl)-2,7-bis(hydroxymethyl)-2,5-dimethyl-3H-inden-1-one	Others	Others	-	61453.1	73066.9	59927	10183.7	12904.8	18637	25880.1	26990.4	17902.3	43146.7	52653.7	56557.7	47141.6	51942.7	46739.2	-	-
Zblp001009	272.11	110.06	271.106	C12H17NO6	[M+H]+	3-pyridine-methanol-O-β-D-glucopyranosyl*	Alkaloids	Pyridine alkaloids	-	1.00058e+06	1.47747e+06	875090	950507	703532	885941	802611	861035	702146	253345	967045	790186	822744	847488	884839	-	-
Yalp003517	249.11	159.08	248.105	C14H16O4	[M+H]+	30-Hydroxyfraxinellone	Terpenoids	Sesquiterpenoids	-	13114.3	30458.7	15005	57505	50005	23640.6	93221.8	95005	48186.2	45005.2	197089	178111	42215.3	40882.3	43516.2	-	-
Wcqp012267	457.37	439.36	456.36	C30H48O3	[M+H]+	3beta-hydroxy-urs-12-en-28-oic acid	Terpenoids	Triterpene	-	29872.3	55128.4	52738.1	54385.5	55229.3	39295.6	79557	82146.7	101785	83912.8	63621.7	56962.4	27049.6	68467.8	79242.9	-	-
Hmtp000776	168.07	105.03	167.058	C8H9NO3	[M+H]+	4,5,6-Trihydroxy-2-cyclohexen-1-ylideneacetonitrile	Alkaloids	Alkaloids	-	243459	311905	300445	268942	208198	278858	789404	867584	699292	313431	402278	542889	495579	419681	391196	-	-
Lmqn005782	193.05	133.03	194.058	C10H10O4	[M-H]-	4,5,8-Trihydroxy-α-tetralone	Quinones	Quinones	-	40240.1	28634.7	30323.4	9114.54	14133.2	18450	12471.3	10259.6	13758.5	29063.2	14389.9	11715.5	19448.3	28407.1	31595.7	-	-
Yshj000013	319.1	125.02	318.095	C13H18O9	[M+H]+	4,6-dimethoxy-2-methoxyphenyl-1-O-beta-D-glucopyranoside	Phenolic acids	Phenolic acids	-	23511.6	23533.3	20430.1	116357	62198.3	17650.2	40748.2	21912.5	51054.3	28150	25620.9	10268.3	34932.5	33006.1	30621.5	-	-
Lmyn003835	289.04	137.02	290.043	C14H10O7	[M-H]-	4-(3,4,5-Trihydroxybenzoxy)benzoic acid	Phenolic acids	Phenolic acids	-	579570	648286	582146	767937	1.22316e+06	802468	505072	629812	420859	553223	443365	444290	537496	643546	720926	-	-
Wchn003447	357.12	177.06	358.126	C16H22O9	[M-H]-	4-(3-Hydroxyphenyl)-4-(beta-D-glucopyranosyloxy)butyric acid	Others	Others	-	12505	4934.32	9636.42	18733	10438.9	33718.4	20373.8	20871.4	27505	12849.1	24883.9	22481.1	17040.1	23274.1	18732.6	-	-
Walp002129	373.11	211.06	372.106	C16H20O10	[M+H]+	4-Acetoxy-3-Methoxybenzoic Acid glucoside	Phenolic acids	Phenolic acids	-	15068.8	21944.2	10108.2	51732.2	57046.1	60982.1	114054	65715	68538.2	23177.5	43174.5	41120.2	47367.7	44555.1	29071.6	-	-
pmn001477	435.09	345	436.101	C20H20O11	[M-H]-	4-C-Glucose-1,3,6-trihydroxy-7-methoxyxanthone	Flavonoids	Other Flavonoids	-	591438	760527	597362	379255	314286	45242.6	1.48481e+06	516280	744374	200547	316148	128625	530555	443562	471180	-	-
Zbxp002028	362.14	200.09	361.137	C15H23NO9	[M+H]+	4-Demethylsimmondsin	Others	Others	-	78006.5	84967.4	36258.9	26383.6	24908.1	48786.3	19920	20128	18736.4	54775.9	39599.9	35745.4	50111.5	51324.5	49637.1	-	-
MWSmce466	135.05	92.03	136.052	C8H8O2	[M-H]-	4-Hydroxyacetophenone	Others	Ketone compounds	99-93-4	53082.9	22171	45633.6	181211	274730	274421	208940	179521	337958	20844.1	14703.9	16940.5	128202	133449	139319	C10700	ko01100
pmb2723	485.13	323.2	486.137	C21H26O13	[M-H]-	4-Hydroxycoumarin di-glucoside	Lignans and Coumarins	Coumarins	-	2931.9	15005	986.43	52858.4	94216.6	78345.9	25435.8	13667.9	49781.9	26413.8	40249.2	18545.1	53788.7	33204.9	31404.3	-	-
pmf0440	163.08	91.05	162.068	C10H10O2	[M+H]+	4-MethoxycinnaMaldehyde	Others	Aldehyde compounds	1963-36-6	55084.7	46868	41958.5	60727	56030.5	52481.1	50876.7	56110.8	50073.3	63414.8	59480.5	50544.5	43511.2	49773.5	36942.8	C10475	-
Lamp000484	116.07	70.06	115.063	C5H9NO2	[M+H]+	4-Methylazetidine-2-Carboxylic acid*	Alkaloids	Alkaloids	1779725-63-1	1.84853e+06	2.40434e+06	1.95784e+06	3.06754e+06	3.02458e+06	4.36499e+06	2.7748e+06	2.12426e+06	1.62228e+06	1.23306e+06	1.08833e+06	1.81847e+06	1.80708e+06	1.38986e+06	1.57112e+06	-	-
pme2828	140.03	98.96	139.027	C6H5NO3	[M+H]+	4-Nitrophenol	Phenolic acids	Phenolic acids	100-02-7	6.46611e+06	5.11454e+06	6.29704e+06	5.76339e+06	5.0416e+06	5.8634e+06	6.04763e+06	5.88191e+06	5.31758e+06	5.691e+06	5.49914e+06	5.42973e+06	6.99733e+06	5.9022e+06	5.00228e+06	C00870	-
Zmhn002032	609.18	447.13	610.19	C28H34O15	[M-H]-	4-O-(6'-O-Glucosylcaffeoylglucosyl)-4-hydroxybenzyl alcohol	Phenolic acids	Phenolic acids	-	106125	192475	31391.2	89771.7	20005	71243.8	44449	207505	15505.4	46745.2	22930.8	20583.4	44415.9	54993.7	57729.2	-	-
Zmhn000892	301.09	139.05	302.1	C13H18O8	[M-H]-	4-O-Glucosyl-3,4-dihydroxybenzyl alcohol	Phenolic acids	Phenolic acids	-	184170	262864	184824	384714	376151	370631	124215	125221	121583	163911	141535	146627	205934	207128	199361	-	-
Zmhn001358	299.08	137.02	300.084	C13H16O8	[M-H]-	4-O-Glucosyl-4-hydroxybenzoic acid	Phenolic acids	Phenolic acids	-	802233	720939	1.32343e+06	576263	633300	730671	951616	620407	859823	1.33038e+07	1.35554e+07	847975	2.5844e+06	3.20524e+06	3.31534e+06	-	-
zjgp122321	355.1	163.05	354.095	C16H18O9	[M+H]+	4-O-acetyl-3-O-caffeoyl-2-C-methyl-D-erythronate*	Others	Others	-	14931.7	23548.4	16806.7	3863.09	10206.3	12678.9	13714.8	10005	2802.73	22743.4	14043.5	19268.8	14493.4	8400.73	12132.7	-	-
Hmhn003518	355.1	175.04	356.111	C16H20O9	[M-H]-	4-O-β-D-glucopyranosylferulic acid	Phenolic acids	Phenolic acids	-	1.7329e+06	1.80995e+06	1.09215e+06	1.33211e+06	1.62262e+06	1.26062e+06	7.28778e+06	6.42021e+06	7.61928e+06	786544	1.08431e+06	784583	2.16556e+06	2.77903e+06	3.2874e+06	-	-
Wdtp010604	383.2	267.12	382.199	C20H30O7	[M+H]+	4-Octylphenol-1-O-glucuronide	Phenolic acids	Phenolic acids	-	13245.2	14987.7	12798.4	11919.2	11698	10814.2	13737.1	12806.4	21332	18204.2	14081.4	16594.9	12327.7	14208.4	14636.1	-	-
Wcsn010254	277.22	277.22	278.225	C18H30O2	[M-H]-	4-[3-(4,8-dimethylnona-3,7-dienyl)-3-methyloxiran-2-yl]butan-2-one*	Others	Others	-	97690.6	94122.4	100878	321644	150497	247986	151658	129120	91367.5	96288.5	68388.1	51406.8	131029	131377	143112	-	-
Ladp002110	206.04	160.04	205.037	C10H7NO4	[M+H]+	4-hydroxy-2-oxo-1,2-dihydroquinoline-3-carboxylic acid	Alkaloids	Quinoline alkaloids	73776-24-6	71189	62378.3	53944.6	40610.4	31563.4	40241.8	36237.2	25887.9	20419.9	22540.6	10562.2	9977.54	45762	37566.9	33915.1	-	-
Lmzn001582	387.17	207.1	388.173	C18H28O9	[M-H]-	5'-Glucosyloxyjasmanic acid	Phenolic acids	Phenolic acids	-	26445.6	29388.9	19637.9	10799.6	13716.9	6747.39	6860.42	39305.9	10780.4	22582.4	25470.9	15675.9	15677.9	14698.4	14688.9	-	-
Lmmn002260	551.21	389.17	552.221	C27H36O12	[M-H]-	5'-Methoxyisolariciresinol-9'-O-glucoside	Lignans and Coumarins	Lignans	-	16646.9	45691.8	27429.9	30005	38323.4	41221.8	16740.4	33410.9	23523.9	30005	75585.3	75005	90398.4	40163.4	60734.9	-	-
Zmjp004875	347.07	315.06	346.069	C17H14O8	[M+H]+	5,6,3',4'-Tetrahydroxy-3,7-dimethoxyflavone	Flavonoids	Flavones	-	40640.8	40640.8	42990.3	60293.5	33366.8	50564.3	13263	15481.3	12731.7	15977.3	12204.3	9339.83	27397.8	32045.3	35335.5	-	-
Zmjp004852	509.128	347.076	508.122	C23H24O13	[M+H]+	5,6,3',4'-Tetrahydroxy-3,7-dimethoxyflavone-6-O-glucoside*	Flavonoids	Flavones	-	4.15197e+06	5.96049e+06	4.90519e+06	4.20807e+06	3.42124e+06	3.21546e+06	882116	783623	1.55011e+06	1.44537e+06	1.63936e+06	1.26283e+06	3.43637e+06	3.40217e+06	2.84125e+06	-	-
Zbzp007397	181.12	135.12	180.115	C11H16O2	[M+H]+	5,6,7,7a-tetrahydro-4,4,7a-trimethyl-2(4H)-benzofuranone	Others	Others	15356-74-8	43227.6	37230	30264	22027.2	18359.8	20198.2	15493.4	18613.4	25055.1	20975.9	27201.4	18551.9	26157.2	27024.9	26892.3	-	-
Zbn006783	301.04	245.05	302.045	C15H10O7	[M-H]-	5,6-Dihydroxylucidin	Quinones	Anthraquinone	-	30726.8	48728.1	11869.2	70956.8	52440.2	39770.2	23339.2	16588.5	10736.1	54631.1	14007.8	11212.9	21872.5	20654.3	32728.8	-	-
Zmhn003257	299.06	284.04	300.063	C16H12O6	[M-H]-	5,7,2'-Trihydroxy-8-methoxyflavone*	Flavonoids	Flavones	-	2097.55	6770.35	3787.2	82207.5	80354.6	33700	10292.5	12365.9	15431.1	24926.9	9059.61	6861.01	20865.3	24821.3	23246.5	-	-
Lmgp004305	801.25	493.13	800.237	C35H44O21	[M+H]+	5,7,4'-Trihydroxy-6,8-dimethoxyisoflavone-7-O-galactoside-glucose-rhamnose	Flavonoids	Isoflavones	-	2.11969e+06	2.14174e+06	1.92782e+06	5005	13154.7	358459	2505	2865.75	10005	5005	4331.02	199842	1.32923e+06	1.17531e+06	1.23886e+06	-	-
Lmgp004539	655.19	331.08	654.18	C29H34O17	[M+H]+	5,7,4'-Trihydroxy-6,8-dimethoxyisoflavone-7-O-galactoside-glucoside*	Flavonoids	Isoflavones	-	546576	374072	609806	285243	349518	267560	62784.5	50359.9	107906	87223.7	65704.2	174855	304046	326160	305775	-	-
Lmgp003803	655.19	331.08	654.18	C29H34O17	[M+H]+	5,7,4'-Trihydroxy-6,8-dimethoxyisoflavone-7-O-galactoside-rhamnose*	Flavonoids	Isoflavones	-	3.19795e+06	2.63103e+06	3.34561e+06	1.71364e+06	1.498e+06	1.68919e+06	358004	258350	486052	458732	294829	646732	1.67697e+06	1.51445e+06	1.50735e+06	-	-
Zmhp002814	301.07	286.05	300.063	C16H12O6	[M+H]+	5,7,8-Tetrahydroxy-6-methoxyflavone	Flavonoids	Flavones	-	8390.67	13123.8	10974.4	46802.7	46000.5	14860.6	34475	23998.5	27669.2	33158.5	17240.1	9997.44	27048.1	36752.6	33659	-	-
Zmhn001420	165.02	121.03	166.027	C8H6O4	[M-H]-	5,7-Dihydroxy-1(3H)-isobenzofuranone*	Phenolic acids	Phenolic acids	27979-58-4	180755	185429	209599	3.14867e+06	3.97754e+06	4.11203e+06	501450	397055	511853	353697	282437	279435	1.2079e+06	1.41579e+06	1.06544e+06	-	-
Lmln001856	479.09	316.02	480.09	C21H20O13	[M-H]-	5,7-Dihydroxy-4-oxo-2-(3,4,5-trihydroxyphenyl)-4H-chromen-3-yl-alloside	Others	Others	-	4.84886e+07	5.42234e+07	5.05532e+07	1.47311e+07	1.49945e+07	9.4248e+06	8.13325e+06	7.59911e+06	1.178e+07	1.47513e+07	9.56841e+06	5.02201e+06	3.63963e+07	2.64813e+07	3.16873e+07	-	-
Wtmp005173	579.17	271.06	578.164	C27H30O14	[M+H]+	5,7-dihydroxy-2-(4-hydroxyphenyl)-6-[(2S,4R,5S)-3,4,5-trihydroxy-6-[[(2R,3S,5R)-3,4,5-trihydroxy-6-methyloxan-2-yl]oxymethyl]oxan-2-yl]chromen-4-one*	Flavonoids	Isoflavones	-	298156	355002	309562	1.66372e+06	1.52472e+06	1.03052e+06	689871	765498	464468	541872	219321	291040	570760	680808	710574	-	-
Hmtn001120	315.11	153.06	316.116	C14H20O8	[M-H]-	5-(2-Hydroxyethyl)-2-O-glucosylphenol*	Phenolic acids	Phenolic acids	-	1.71205e+07	2.52097e+07	2.10776e+07	4.25806e+07	4.32916e+07	4.65595e+07	2.45763e+06	2.29624e+06	1.17903e+06	4.31492e+06	1.97517e+06	3.13469e+06	1.95614e+07	2.11736e+07	2.30564e+07	-	-
pmp001201	162.11	79.1	161.105	C7H15NO3	[M+H]+	5-Aminocycloheptane-1,2,3-triol	Alkaloids	Alkaloids	-	22577.9	21540	18124.9	13280	23796.5	19697.1	20811	20898.8	22032.8	23700.5	17002.1	17729.3	15564	17095.2	15958.1	-	-
Zbxp002309	362.14	200.09	361.137	C15H23NO9	[M+H]+	5-Demethylsimmondsin	Others	Others	-	71306.4	78201.5	44835.5	28822.9	24047.3	41047.8	13722.8	22774.7	13820.1	23655	34204.8	33801.2	37309.7	41522.8	30170.1	-	-
pmn001516	325.06	125.02	326.064	C14H14O9	[M-H]-	5-Galloylshikimic acid	Phenolic acids	Phenolic acids	95719-51-0	1243.17	2969.75	1562.84	42673.1	25374.8	3830.05	38786.3	129436	123508	86677.3	115939	73865.1	43601.2	40717.3	50861.4	-	-
Lmmn003663	329.09	167.04	330.095	C14H18O9	[M-H]-	5-Glucosyloxy-2-Hydroxybenzoic acid methyl ester	Phenolic acids	Phenolic acids	-	2.30689e+06	2.75138e+06	2.36662e+06	3.5354e+06	2.04654e+06	3.78962e+06	2.27666e+06	1.84716e+06	1.53047e+06	2.95517e+06	2.20823e+06	2.19748e+06	2.41934e+06	2.02886e+06	2.12243e+06	-	-
MWStz073	102.05	84.05	101.048	C4H7NO2	[M+H]+	5-Hydroxy-2-pyrrolidinone	Alkaloids	Pyrrole alkaloids	62312-55-4	150825	163855	159623	139783	140616	167641	162464	155618	162643	119670	140203	168598	150024	141106	142710	-	-
MWSHC20125	335.08	135.05	336.084	C16H16O8	[M-H]-	5-O-Caffeoylshikimic acid	Phenolic acids	Phenolic acids	73263-62-4	990.407	5005	4561.72	12781.6	17675.2	25005	20648.9	17505	23595.9	27505	9898.96	10005	15407.4	5923.42	16795.5	-	-
Zmhn001703	331.07	169.02	332.074	C13H16O10	[M-H]-	5-O-Galloyl-D-hamamelose*	Phenolic acids	Phenolic acids	-	3.47487e+06	4.48427e+06	3.32661e+06	6.25685e+06	4.90334e+06	3.99091e+06	9.05115e+06	1.56075e+07	9.79717e+06	3.01296e+06	2.40694e+06	3.65054e+06	4.90631e+06	5.35056e+06	5.25106e+06	-	-
Lhmp122205	301.14	245.09	300.136	C18H20O4	[M+H]+	5-O-Methyllatifolin*	Others	Others	-	36224.7	34345.2	38135.3	38054.9	44409.2	37865	32850.8	38148.2	37536.8	36515.4	38514	39241.6	34939.8	31776.1	40156.6	-	-
pmb3066	481.14	319.2	482.142	C22H26O12	[M-H]-	5-O-p-Coumaroylshikimic acid O-glucoside	Phenolic acids	Phenolic acids	-	666441	395431	675603	205249	191357	214918	119692	247667	276263	175129	55312.8	81253.5	295386	282791	273638	-	-
Wbwp010459	343.15	163.07	342.147	C20H22O5	[M+H]+	5-[(2r,3s,4s,5s)-5-(2h-1,3-benzodioxol-5-yl)-3,4-dimethyloxolan-2-yl]-2-methoxyphenol*	Lignans and Coumarins	Lignans	-	939379	968344	1.06917e+06	1.01929e+06	1.07719e+06	1.17402e+06	1.26782e+06	1.26975e+06	1.32181e+06	1.34524e+06	1.51692e+06	1.42393e+06	930721	1.38423e+06	1.39098e+06	-	-
Zahn007990	197.12	153.13	198.126	C11H18O3	[M-H]-	5-hydroxy-3,4-dimethyl-5-pentylfuran-2(5H)-one*	Others	Others	-	48113.9	56026.9	39555.3	11181.8	11924.2	13895.6	13573.8	17322.6	14389.3	26745.4	30527.2	33100.8	33977.8	32969.3	32040.4	-	-
Wcfp005519	163.04	133.03	162.032	C9H6O3	[M+H]+	5-hydroxyindene-1,3-dione	Terpenoids	Sesquiterpenoids	131977-61-2	33434.9	41807.6	56432.5	109574	114012	83484.7	41735	26425.3	49426.4	43860	46550.9	47238.1	41141	49367.5	46055.4	-	-
Hmcn000773	507.17	179.05	508.179	C21H32O14	[M-H]-	6'-O-Glucosylaucubin	Terpenoids	Sesquiterpenoids	-	115042	111884	132426	84668.1	83116.4	113386	190434	194845	167333	83503	110723	165118	156498	130955	143807	-	-
Wbmn004320	495.15	495.15	496.158	C23H28O12	[M-H]-	6'-O-p-hydroxybenzoylmussaenosidicacid	Terpenoids	Monoterpenoids	-	79568.4	68718	68972.5	189043	158862	267985	119899	101645	140850	25005	17505	52711.8	143004	131020	107234	-	-
Wbtn006810	287.05	135.04	288.063	C15H12O6	[M-H]-	6,7-dihydroxy-1,3-dimethoxyxanthen-9-one	Flavonoids	Other Flavonoids	-	5744.48	12887.6	26028.1	42242.9	32864.9	10804.3	27192	33321.4	32387.9	27052.6	22908.6	8324.15	22313.3	24387.6	27644	-	-
Jmgn004021	449.11	269.05	450.116	C21H22O11	[M-H]-	6-C-Glucosyl-2-Hydroxynaringenin	Flavonoids	Flavanones	-	1.03375e+06	2.52633e+06	1.00901e+06	2.26961e+06	2.99554e+06	1.18563e+06	853028	857908	2.22656e+06	1.32902e+06	721344	910344	1.49453e+06	1.44058e+06	2.99411e+06	-	-
Lahn005548	607.16	299.06	608.174	C28H32O15	[M-H]-	6-Demethoxy-4'-O-methylcapillarisin rhamnosyl glucoside	Flavonoids	Other Flavonoids	-	1.10975e+06	1.20834e+06	1.18728e+06	1.08015e+07	1.40929e+07	1.18989e+07	8.70391e+06	9.16572e+06	8.44659e+06	6.143e+06	4.70973e+06	4.77981e+06	6.03e+06	5.515e+06	6.01284e+06	-	-
Zmhp001956	789.2	303.05	788.201	C33H40O22	[M+H]+	6-Hydroxykaempferol-3,6,7-O-triglucoside	Flavonoids	Flavonols	-	8004.27	6460.24	2165.88	196994	199880	69012.9	90997.9	97019.8	36159.9	43793	58618	37599.3	49063.8	54951.5	66162.6	-	-
pmp001310	627.16	303.1	626.148	C27H30O17	[M+H]+	6-Hydroxykaempferol-3,6-O-Diglucoside	Flavonoids	Flavonols	-	1.74829e+06	2.37986e+06	2.15903e+06	1.85538e+06	1.20688e+06	1.42441e+06	962710	703670	390692	1.08771e+06	476073	280699	1.38603e+06	1.42526e+06	1.45075e+06	-	-
pmp001313	803.19	303.1	802.18	C33H38O23	[M+H]+	6-Hydroxykaempferol-3,6-O-Diglucoside-7-O-Glucuronic Acid	Flavonoids	Flavonols	-	12257.6	17655.6	2155.37	949126	461323	191036	301863	184869	134082	181107	115029	123468	173556	237505	161353	-	-
Zmhp001820	803.18	303.05	802.18	C33H38O23	[M+H]+	6-Hydroxykaempferol-3,6-O-Diglucoside-7-O-Glucuronide	Flavonoids	Flavonols	-	3872.58	7097.58	2155.37	231344	144407	104444	82568.6	52132.5	29409.3	48340.1	37412.6	36691.6	66755.9	41600.4	48629.9	-	-
pmp001312	789.21	303.1	788.201	C33H40O22	[M+H]+	6-Hydroxykaempferol-3,7,6-O-triglycoside	Flavonoids	Flavonols	-	38005.1	49490.2	12795.5	1.03892e+06	981462	466664	600135	537648	206502	291893	179515	160870	306477	340009	283950	-	-
pmp001311	627.16	303.1	626.148	C27H30O17	[M+H]+	6-Hydroxykaempferol-7,6-O-Diglucoside	Flavonoids	Flavonols	-	1.44018e+06	3.01722e+06	1.0695e+06	548070	322139	762662	749274	840094	401056	708526	397288	471028	672353	663282	656469	-	-
pmp001309	465.1	303.1	464.096	C21H20O12	[M+H]+	6-Hydroxykaempferol-7-O-glucoside	Flavonoids	Flavonols	-	8.98099e+06	8.56685e+06	7.55704e+06	11415940	17306240	11737480	6.43298e+06	8.49617e+06	6966120	8296860	3604690	4575825	7727185	6499940	7.03193e+06	-	-
Hmcn001884	463.09	301.03	464.096	C21H20O12	[M-H]-	6-Hydroxyluteolin 5-glucoside*	Flavonoids	Flavones	-	253534	2.84557e+06	299370	3.67219e+06	5.63809e+06	3.62937e+06	3.86701e+06	3.4335e+06	2.07031e+06	2.36639e+06	1.23685e+06	2.12709e+06	3.64382e+06	6132920	3.0079e+06	-	-
Latp003160	195.06	117.03	194.057	C10H10O4	[M+H]+	6-Hydroxymellein	Others	Chromone	70901-60-9	43997.8	54698.8	25516.6	29598.6	47505	87505	150005	80663.1	70155.8	35674.8	147779	54698.8	40824.1	40005	44906.1	C02379	-
Lmjp003295	479.12	317.07	478.111	C22H22O12	[M+H]+	6-Methoxykaempferol-3-O-glucoside*	Flavonoids	Flavonols	63422-27-5	1.62519e+07	3.12638e+07	1.68605e+07	4.04057e+07	4.14983e+07	3.73479e+07	2.35162e+07	1.22561e+07	1.39414e+07	1.62023e+07	13318185	7.8353e+06	3.24758e+07	2.35431e+07	2.66903e+07	-	-
Lmpp005784	465.1	333.07	464.096	C21H20O12	[M+H]+	6-Methoxyquercetin-3-O-Xyloside*	Flavonoids	Flavonols	-	50475.8	115366	82399.3	14455.8	20235.8	15906.3	12505	5005	10099.8	31817.8	10099.8	17505	46112.9	67779.8	79480.8	-	-
Ymjm000116	313.09	151.04	314.1	C14H18O8	[M-H]-	6-O-Acetylarbutin	Phenolic acids	Phenolic acids	10338-88-2	66192.9	95815.9	76871.2	98585.2	75796.7	73589.2	265628	361757	410239	114126	108942	135033	141647	182534	173079	-	-
Zmhn001793	341.09	179.03	342.095	C15H18O9	[M-H]-	6-O-Caffeoyl-D-glucose*	Phenolic acids	Phenolic acids	-	790791	788645	692563	1.43985e+06	1.40859e+06	907537	1.03668e+06	819836	957108	631519	623892	720812	949637	1.1226e+06	1.02422e+06	-	-
Zmhn002334	355.1	193.05	356.111	C16H20O9	[M-H]-	6-O-Feruloyl-β-D-glucose	Phenolic acids	Phenolic acids	137887-25-3	29312.2	20005	55005	198285	205858	142822	111540	76868.8	148144	65005	32505	56584.4	100245	121003	62866.4	-	-
Lmfn000604	331.07	169.01	332.074	C13H16O10	[M-H]-	6-O-Galloyl-β-D-glucose*	Phenolic acids	Phenolic acids	13186-19-1	3.35412e+06	4.22098e+06	3.28365e+06	6.51052e+06	4.78043e+06	3.9833e+06	9.22892e+06	1.54831e+07	9.56367e+06	2.89581e+06	2.68053e+06	3.69663e+06	5.15621e+06	5.39892e+06	4.91032e+06	-	-
Lmfn003035	325.09	145.03	326.1	C15H18O8	[M-H]-	6-O-p-Coumaroyl-β-D-glucose	Phenolic acids	Phenolic acids	114297-65-3	1.30783e+07	5.63874e+06	6.44574e+06	1.33147e+06	2.32858e+06	625057	7.65996e+06	6.63572e+06	8.88679e+06	4.52711e+06	5.99116e+06	6.69302e+06	5.40002e+06	5.0815e+06	5.64626e+06	-	-
Lmjp003834	523.18	177.06	522.174	C25H30O12	[M+H]+	6-O-p-Methoxycinnamoylcatalpol	Terpenoids	Monoterpenoids	121710-02-9	15906.3	30005	2898.79	5800.69	4342.28	11546.2	26081.7	11550.2	52505	47505	20005	30361.3	14455.8	30005	15906.3	-	-
Wdtp004957	443.19	399.2	442.184	C21H30O10	[M+H]+	6-[2,3-Dihydroxy-4-ethoxy-4-oxobutyl]-alpha-hydroxy-2-(4-methoxyphenyl)-1,3-dioxane-4-acetic acid ethyl ester	Phenolic acids	Phenolic acids	-	51644.5	35005	80005	133512	112101	167505	68719.6	63874.2	36654.6	10085	5005	7505	54572.2	82505	48170.1	-	-
Lajn004573	479.15	317.11	480.163	C23H28O11	[M-H]-	7,2',4'-Trihydroxy-8,3'-dimethoxyisoflavanglucoside	Flavonoids	Other Flavonoids	-	6.55648e+06	8.85655e+06	5.15215e+06	1.10376e+06	1.41287e+06	957705	1.11145e+06	1.25604e+06	1.65173e+06	1.77021e+06	1.05236e+06	827623	3.17235e+06	2.77115e+06	2.78697e+06	-	-
Laxp005948	451.16	271.1	450.153	C22H26O10	[M+H]+	7,2'‑dihydroxy‑4'‑methoxy‑isoflavanol glucoside	Flavonoids	Other Flavonoids	-	22505	22245.9	16906.1	49047.2	38184	23907.2	20005	13812.5	17505	10005	26479.3	25150.3	28954.4	31522	22920	-	-
Zmxn003874	585.23	537.21	586.241	C31H38O11	[M-H]-	7,8-Dihydro-Buddlenol B(threo)	Phenolic acids	Phenolic acids	-	36105.4	40969.2	33947.7	16983.1	6365.16	3249.86	8479.92	14500	6203.23	43993.9	56666	28103.8	21969.1	31330.4	24508.1	-	-
Hagn003556	387.16	207.1	388.095	C23H16O6	[M-H]-	7-Benzyloxy-5-hydroxy-3',4'-methylenedioxyflavonoid	Flavonoids	Flavones	-	16491.7	29421.5	13751.2	23016.2	27750.9	22953.2	17483.7	17346.9	23974.1	25709.5	81707.5	59691.8	32125.7	24805	27740.3	-	-
Wafn004288	525.25	333.19	466.241	C21H38O11	[M+CH3COOH-H]-	7-Hydroxy-3,7-Dimethyl-2-Octenyl 6-O-Alpha-L-Arabinofuranosyl-Beta-D-Glucopyranoside	Others	Others	-	60005	67190.3	91326.5	1327505	1.08989e+06	1.3447e+06	16078	17505	12505	165005	42505	128806	278840	607505	406470	-	-
Lmbp102601	163.04	89.04	162.032	C9H6O3	[M+H]+	7-Hydroxycoumarin;Umbelliferone	Lignans and Coumarins	Coumarins	93-35-6	2.34227e+07	2.70609e+07	2.36301e+07	3.251e+07	3.10431e+07	1.83009e+07	8.35998e+06	9.02194e+06	9.77116e+06	1.98171e+07	1.32097e+07	1.7839e+07	2.16614e+07	2.12967e+07	2.17893e+07	C09315	ko00999,ko01110
pmp000518	304.11	286.14	303.101	C18H13N3O2	[M+H]+	7-Hydroxyrutaecarpine	Alkaloids	Plumerane	163815-35-8	30026	54042	45005	50830.6	42048	85749.5	36042	42002	21027	47505	79612	40488.7	47929	36112	33039	-	-
Lmhn004960	441.08	289.07	442.09	C22H18O10	[M-H]-	7-O-Galloyltricetiflavan	Flavonoids	Flavanols	-	358321	287763	352791	410116	638389	267733	412505	2.23939e+06	1.03505e+06	536564	736335	1.08035e+06	896444	600749	684449	-	-
Smnp004764	435.12	255.06	434.121	C21H22O10	[M+H]+	7-hydroxyaloin	Quinones	Anthraquinone	82461-12-9	132505	95177.8	59479.2	121872	135836	140219	868090	905202	931538	390426	447026	511916	271252	272544	313571	-	-
Cmsn001914	525.2	179.07	526.205	C25H34O12	[M-H]-	7R,8S-erythro-3',4,9,9'-tetrahydroxy-3-methoxy-8-O-4'-neolignan-7-O-glucopyr-anoside,	Lignans and Coumarins	Lignans	-	15896.7	11942.4	7009.12	96517.2	116586	96464.3	22300.6	20526.2	8411.97	17978	23267.6	15919.9	33674.2	25874.1	28548.7	-	-
Wbhp010033	307.26	95.09	306.256	C20H34O2	[M+H]+	8,15R-Epoxypimaran-16-ol	Terpenoids	Terpene	-	4350.05	974.604	1830	39954.5	35338.7	20613.7	318685	187603	137951	1883.58	8957.93	8773.71	41617.7	57285	60079.4	-	-
Lmmp003672	593.17	441.11	592.158	C31H28O12	[M+H]+	8,8'-Methylenebiscatechin	Flavonoids	Flavanols	81555-08-0	28101.8	30250.3	12910.4	53967.2	41589.1	40977.8	280005	175414	372505	112440	88965.9	234632	61908.9	77846.4	61102.6	-	-
Zbyn002532	375.13	213.08	376.137	C16H24O10	[M-H]-	8-Epiloganic acid	Terpenoids	Monoterpenoids	82509-41-9	15502.8	13516.5	6737.85	10547.9	21518.2	25883.8	37784	40775.2	27276.7	10046.2	15053.4	18511.5	18625.6	17049.8	21435.8	-	-
Lagp004883	547.15	299.09	546.137	C26H26O13	[M+H]+	8-Methoxy malonyl ononin*	Flavonoids	Isoflavones	-	83855	85541.1	104464	33927	34330.5	27437.5	5980.41	9083.8	9893.82	46983.7	25478.2	19375.3	46014.4	46014.4	59135.5	-	-
Wcjp002598	146.06	91.05	145.053	C9H7NO	[M+H]+	8-hydroxyquinoline	Alkaloids	Quinoline alkaloids	148-24-3	471276	602615	468556	406765	477427	300159	284879	387034	647773	485926	203501	181888	478887	422199	460918	C19434	-
Ymjm000135	507.18	161.02	508.195	C25H32O11	[M-H]-	8R-Dihydrodehydrodiconferyl alcohol 4-O-β-D-glucopyranoside	Lignans and Coumarins	Lignans	-	112309	118167	66814.7	1.44981e+06	872752	560743	21894.8	22908.6	9316.24	49295.6	97947.5	23903.6	757627	509678	432615	-	-
Wbtn007603	299.06	284.03	300.063	C16H12O6	[M-H]-	9,11-dimethoxy-2h-[1,3]dioxolo[4,5-b]xanthen-10-one*	Flavonoids	Other Flavonoids	-	1186.11	5532.8	1764.37	57171.4	69455.4	20349.7	11640.3	11181.1	10522.8	19086.3	6316.31	6112.38	18685.2	19056.9	18433.2	-	-
Qmyp101114	371.21	209.15	370.199	C19H30O7	[M+H]+	9-O-β-D-Glucoside of 3-hydroxy-7,8-didehydro-β-ionol	Terpenoids	Sesquiterpenoids	-	54710.2	32538.8	31018.3	317582	319794	152446	14793.5	5005	5005	26618.8	20792.6	31277.9	66628.4	57280.3	64600.8	-	-
Wbtn006053	451.1	341.07	452.111	C24H20O9	[M-H]-	9-hydroxy-2-(2-hydroxy-3-methoxyphenyl)-3-(hydroxymethyl)-12-methoxy-2,3-dihydro-1,4,5-trioxatetraphen-10-one*	Others	Ketone compounds	-	282097	332816	185779	395352	366824	284309	47437.8	60250	36295.1	24152.3	31864	86745.4	195688	112202	182608	-	-
Wbtn004921	451.1	341.07	452.111	C24H20O9	[M-H]-	9-hydroxy-2-(3-hydroxy-4-methoxyphenyl)-3-(hydroxymethyl)-12-methoxy-2,3-dihydro-1,4,5-trioxatetraphen-10-one	Others	Ketone compounds	-	135413	107146	118235	148550	180930	197102	32358.1	39357.1	31339.3	21172	15116.5	43317.8	112818	97062.1	71751.6	-	-
Qmjp011108	421.11	259.06	420.106	C20H20O10	[M+H]+	Acetylannulatophenonoside*	Others	Others	-	3794.05	3027.05	4856.51	21775.9	13775.8	22891.6	102167	83609.1	49866.5	18260.5	10005	37726.5	34936.7	28569.7	30974.9	-	-
Lhsp101905	167.11	93.07	166.099	C10H14O2	[M+H]+	Actinidialactone	Terpenoids	Monoterpenoids	76729-80-1	127493	150005	112851	1695005	1765005	2082505	32286.1	39670.5	65608.6	187505	131052	307505	497505	262505	490005	-	-
Lamp006191	547.14	299.09	546.137	C26H26O13	[M+H]+	Afrormosin 7-O-(6''-Malonylglucoside)*	Flavonoids	Isoflavones	-	144091	104472	89889.9	29791.4	29329.9	21776.9	9730.82	10690.4	9819.27	73279.5	19726.6	17699.2	31761.8	44554.3	38078.7	-	-
Zbbp006101	547.14	299.09	546.137	C26H26O13	[M+H]+	Afrormosin-7-O-(6''-malonyl)glucoside*	Flavonoids	Isoflavones	-	124288	112570	87211	32272.8	25122.1	25017.4	8885.58	7369.77	1563.12	61882.5	16210.8	15918.5	45207.3	57558.2	49428.3	-	-
Zmdn004052	431.1	269.05	432.106	C21H20O10	[M-H]-	Aloe emodin-1-O-glucoside	Quinones	Anthraquinone	-	37399.9	28505.6	18710.2	12944.2	11215.5	9833.93	55005	9987.94	7505	15005	5904.93	6028.02	26773.9	16714.9	22614.9	-	-
HX1136	471.14	215.07	470.137	C28H22O7	[M+H]+	Ampelopsin A	Others	Stilbene	130608-11-6	1211.42	1802.1	5005	158926	53805.8	146816	205721	107226	71194.9	14188.2	2166.16	13613.8	88044.3	82013.9	88113.4	-	-
HX1132	455.15	361.11	454.142	C28H22O6	[M+H]+	Ampelopsin B	Others	Stilbene	-	21869.3	28963.4	13228.4	2.26373e+06	648644	2.46951e+06	9.2886e+06	6.68346e+06	5.474e+06	115187	294470	518260	2.47006e+06	2.06748e+06	2.19499e+06	-	-
Zmpn006570	453.14	347.09	454.142	C28H22O6	[M-H]-	Ampelopsin F*	Others	Stilbene	151487-08-0	16588.4	6521.33	4846.53	1.7158e+06	392419	673276	3.67598e+06	2.95374e+06	1.91586e+06	39431	36393.6	69397.6	1.0923e+06	932876	941354	-	-
Zapp005404	907.27	453.13	906.268	C56H42O12	[M+H]+	Ampelopsin H*	Others	Stilbene	-	7119.34	5005	5005	2.18215e+06	381883	1.17429e+06	8.56699e+06	1.41667e+07	7.29081e+06	26148.4	9538.1	236771	2.71959e+06	3.16903e+06	2.87653e+06	-	-
HX1138	681.21	575.17	680.205	C42H32O9	[M+H]+	Amurensin B	Others	Stilbene	-	9808.25	33881.1	2265	2.47384e+06	769444	2.69057e+06	5.2258e+06	4.35468e+06	3.99848e+06	20446.5	15256.5	171350	1.43654e+06	1.66823e+06	1.46919e+06	-	-
Zapp005852	679.19	585.15	678.189	C42H30O9	[M+H]+	Amurensin C*	Others	Stilbene	-	880.155	591.57	47077.4	256292	55152.9	481162	780854	613910	681269	5004.08	1187.44	262315	308848	205473	124688	-	-
HX1153	679.2	585.15	678.189	C42H30O9	[M+H]+	Amurensin D*	Others	Stilbene	-	805.428	1173.43	113624	186317	53450.5	527323	422520	658958	593808	2360.52	889.668	255985	490856	427644	472577	-	-
Zapp005797	453.13	359.09	452.126	C28H20O6	[M+H]+	Amurensin H	Others	Stilbene	223591-26-2	9379.79	1431.9	5153.85	797518	170584	140376	3.75947e+06	3.17027e+06	2.47297e+06	19129.8	19984.8	8878.7	932515	939987	847690	-	-
Lmtn002233	327.11	165.05	328.116	C15H20O8	[M-H]-	Androsin	Phenolic acids	Phenolic acids	531-28-2	1.35271e+06	1.5106e+06	970842	1.38106e+06	1.23151e+06	1.32154e+06	486167	517785	442812	795015	704037	754662	876918	1.07471e+06	899195	-	-
pmp000452	225.15	85.1	224.141	C13H20O3	[M+H]+	Annuionone D	Others	Ketone compounds	-	124910	167273	88400.6	97542.1	107870	80296.3	124840	90657.1	83514.5	191917	138375	86263	139939	101163	63144.6	-	-
Wbmp008130	478.28	337.28	477.273	C26H39NO7	[M+H]+	Anthriscifolcine A	Alkaloids	Alkaloids	-	715370	737168	1.1256e+06	3.8036e+06	2.60195e+06	1.86377e+06	828901	1.22334e+06	1.36012e+06	3.45002e+06	3.55503e+06	3.55284e+06	2.10414e+06	2.09688e+06	2.15067e+06	-	-
Hamp002961	185.08	125.06	184.074	C9H12O4	[M+H]+	Antiarol; 3,4,5-Trimethoxyphenol	Phenolic acids	Phenolic acids	642-71-7	59773.8	24319.7	41872.9	39014.3	35664	65321.2	46540	34465.4	41996.9	55635.4	55177.2	110005	47295	39432	26850.2	C10765	-
Lmgp004784	275.09	139.04	274.084	C15H14O5	[M+H]+	Apiferol	Flavonoids	Flavones	55167-29-8	3387.01	7897.01	7505	7548.04	17109.4	5005	15124.1	34223.9	42816.1	109578	41600.9	47845.7	30353.8	18186.7	40005	-	-
Lmpp003930	579.15	271.06	578.142	C30H26O12	[M+H]+	Apigenin-7-O-(6''-p-Coumaryl)glucoside	Flavonoids	Flavones	-	308190	401464	336645	1.59791e+06	1.53189e+06	1.10314e+06	726672	720731	485971	638311	203759	276623	678237	778334	685102	-	-
Zbsn004929	431.1	269.05	432.106	C21H20O10	[M-H]-	Apigenin-7-O-glucoside(Cosmosiin)*	Flavonoids	Flavones	578-74-5	39285.7	39926.7	33597.1	24907	36134.2	17499.9	22371.4	25869.2	38035.7	365005	53655.7	15279.9	66540.7	41849.7	31372.2	C04608	ko00944
MWSHY0031	447.09	271.06	446.085	C21H18O11	[M+H]+	Apigenin-7-O-glucuronide*	Flavonoids	Flavones	29741-09-1	22177.8	26205.1	32785.3	18749.3	32777.6	17254.2	33012	20162.1	30621.4	10051	14116.8	18217.3	21171.3	12098.6	16109.4	-	-
mws0047	579.17	271.06	578.164	C27H30O14	[M+H]+	Apigenin-7-O-neohesperidoside (Rhoifolin)	Flavonoids	Flavones	17306-46-6	296652	373058	245741	1.80365e+06	1.6998e+06	905184	559502	792378	517684	692640	218866	250565	542068	652181	663261	C12627	ko00944
pme0368	579.17	271.04	578.164	C27H30O14	[M+H]+	Apigenin-7-O-rutinoside (Isorhoifolin)*	Flavonoids	Flavones	552-57-8	319692	541577	306838	1.72872e+06	1.31375e+06	1.03203e+06	594201	806874	747505	622702	308136	269323	798141	859493	648312	-	-
Lmhn005110	299.06	284.02	300.063	C16H12O6	[M-H]-	Aracarpene 1*	Flavonoids	Isoflavones	1261245-78-6	15057.6	16158.2	13081.7	47975.8	62153.9	17841.7	99380.3	105485	96831.7	14406.5	8488.74	9607.84	31984.9	33390.9	39765.1	-	-
Lmhn004976	299.06	284.02	300.063	C16H12O6	[M-H]-	Aracarpene 2*	Flavonoids	Isoflavones	-	3462.74	10746.4	876.226	102026	112778	34596.5	19579.6	17744.1	21456	31887.8	12700.3	9720.95	28491.4	31308.5	32766.5	-	-
MWSmce675	271.08	108.02	272.09	C12H16O7	[M-H]-	Arbutin	Phenolic acids	Phenolic acids	497-76-7	15663.6	19092.7	16451.4	88941.4	34922.5	44187.3	90231	129384	82292	25335	29806.9	28329.8	44531.8	51424.4	48683.8	C06186	ko00010
pmp000103	1155.28	867.21	1154.27	C60H50O24	[M+H]+	Arecatannin A2	Tannins	Tannin	79763-29-4	152230	274481	114503	103795	78745.9	83627.3	90402	124090	98952.5	76714.3	211315	295052	115643	118512	152495	C17893	-
pmp000100	867.21	715.2	866.206	C45H38O18	[M+H]+	Arecatannin B1	Tannins	Tannin	79763-28-3	218653	259701	85005	83642.9	52667.8	97490.6	103454	92377.8	104126	150616	190258	259837	134421	128335	98104.1	C17892	-
pmp000101	867.21	715.2	866.206	C45H38O18	[M+H]+	Arecatannin C1	Tannins	Tannin	87727-69-3	116097	139111	175453	211552	211532	215464	177458	171846	238883	178209	170982	240971	143294	147761	121985	C17897	-
mws1094	287.06	259.07	288.063	C15H12O6	[M-H]-	Aromadendrin (Dihydrokaempferol)	Flavonoids	Flavanonols	480-20-6	108244	120032	56757.5	5005	11900.9	2694.69	52315.9	38836.6	68409.4	28691.3	12570.9	4675.17	28173.1	45004.9	44784.3	C00974	ko00941,ko01100,ko01110
mws1360	433.11	269.04	434.121	C21H22O10	[M-H]-	Aromadendrin-3-O-rhamnoside; Engeletin	Flavonoids	Flavanonols	572-31-6	5991.84	8259.9	3436.19	137209	113722	646935	343014	233560	152288	8746.24	1851.71	8577.64	140311	107265	106946	-	-
Lmtn002796	449.11	287.06	450.116	C21H22O11	[M-H]-	Aromadendrin-7-O-glucoside	Flavonoids	Flavanonols	28189-90-4	1.64596e+06	1.84165e+06	1.387e+06	3.07504e+06	3.31365e+06	1.44331e+06	1.18584e+06	1.08141e+06	1.8855e+06	2959445	1.58998e+06	932582	2.43107e+06	1.99941e+06	2.68534e+06	-	-
Ybnn006457	301.07	151	302.079	C16H14O6	[M-H]-	Artocarpanone	Flavonoids	Flavanones	-	599299	870156	258264	2.32312e+06	1.16574e+06	831546	400312	304800	374597	841424	425770	180748	555803	557697	653956	-	-
Wcfn004186	451.12	331.08	452.132	C21H24O11	[M-H]-	Aspalathin	Others	Others	6027-43-6	105940	82533.9	106197	87525.9	53300.5	10816.9	164619	151318	113539	10973.5	22845.5	75005	113020	93469.4	83558.9	-	-
mws1629	345.12	183.07	346.126	C15H22O9	[M-H]-	Aucubin	Terpenoids	Sesquiterpenoids	479-98-1	36479.1	58293.5	29078.6	43999	33325.1	33394.1	24079.1	15463.8	17535.2	8883.7	16596.4	3120.86	18945.1	21606.2	18817.4	C09771	-
Lmsp004915	449.11	287.06	448.101	C21H20O11	[M+H]+	Aureusidin-4-O-glucoside	Flavonoids	Aurones	-	4.18753e+07	5.56276e+07	2.18887e+07	3.4066e+07	2.03838e+07	2.94721e+07	1.18059e+07	1.58881e+07	5.39354e+06	3.90527e+07	8.06253e+06	7.05366e+06	3.4898e+07	2.8659e+07	3.1044e+07	-	-
Qmzp101807	343.15	163.07	342.147	C20H22O5	[M+H]+	Avicennol*	Lignans and Coumarins	Coumarins	56110-68-0	66017.2	52034.9	76813.3	83833	56043.3	94808.8	102098	95817.5	39125.5	47918.6	54121.2	118209	48313.2	60298	49814.3	-	-
mws2186	435.09	303.05	434.085	C20H18O11	[M+H]+	Avicularin(Quercetin-3-O-α-L-arabinofuranoside)*	Flavonoids	Flavonols	572-30-5	850415	2.3974e+06	882039	1.59148e+06	994499	1.67286e+06	543070	555065	212728	1.28292e+06	578106	632120	1.03989e+06	1.10936e+06	585605	C22608	-
Lmdp003808	317.07	302.04	316.058	C16H12O7	[M+H]+	Azaleatin (5-O-Methylquercetin)	Flavonoids	Flavonols	529-51-1	242437	656863	224007	1.75003e+06	1.47543e+06	1.2723e+06	467486	530873	193742	417939	292723	190005	536290	611116	805944	C10022	-
mws0052	447.09	271.06	446.085	C21H18O11	[M+H]+	Baicalin*	Flavonoids	Flavones	21967-41-9	22177.8	26205.1	32785.3	18749.3	32777.6	17254.2	33012	20162.1	30621.4	10051	14116.8	18217.3	21171.3	12098.6	16109.4	C10025	-
Zmap010726	353.23	149.1	352.225	C20H32O5	[M+H]+	Balsamiferine E	Terpenoids	Sesquiterpenoids	-	42581.2	92390	87427.8	153687	100323	100587	141482	88993.7	91920.8	35225.9	36123.3	29324.4	77454.7	88936.4	97548.3	-	-
Lmfp002670	467.12	287.05	466.111	C21H22O12	[M+H]+	Balsaminace A	Phenolic acids	Phenolic acids	-	41703.5	40558.5	23661	27917.4	45005	54210.8	154714	164328	128426	109275	67810	88998	56329.5	61962	71947.7	-	-
pmp001045	331.14	151.11	330.132	C15H22O8	[M+H]+	Bartsioside	Terpenoids	Monoterpenoids	62133-72-6	159231	144706	62420.3	92680.7	101010	169831	130641	98523.7	103903	171934	105965	160905	109634	105746	123870	-	-
Yaan006543	421.11	313.06	422.121	C20H22O10	[M-H]-	Benzyl 6-O-galloyl beta-D-glucopyranoside	Others	Others	-	9706.13	4290.21	7405.18	25613.2	32703.9	45018.3	1849.88	1991.51	3979.72	50581.4	34907.6	1.08733e+06	115590	96982.6	111219	-	-
Labn002576	577.21	179.07	578.221	C25H38O15	[M-H]-	Benzyl alcohol rhamnosyl glucosyl glucoside	Phenolic acids	Phenolic acids	-	35361.7	42911.7	35708.2	87165.5	63098.3	47020	105375	98843.5	105770	66469.3	55593.7	60867.7	56300.2	58305.4	56877.3	-	-
Hmln003529	401.15	269.11	402.153	C18H26O10	[M-H]-	Benzyl β-primeveroside	Phenolic acids	Phenolic acids	130622-31-0	298577	221903	269211	389769	319318	388977	416268	369426	196984	501623	733747	1.70075e+06	560871	442102	357636	-	-
Cmjn004337	401.14	269.1	402.153	C18H26O10	[M-H]-	Benzyl-(2''-O-xylosyl)glucoside	Phenolic acids	Phenolic acids	-	1.08119e+06	853686	552444	759768	579681	457734	1.03905e+06	813420	100005	1.25761e+06	2.5644e+06	3.72709e+06	1.29635e+06	1.06258e+06	1.02574e+06	-	-
Lmyn003028	431.16	269.1	432.163	C19H28O11	[M-H]-	Benzyl-β-gentiobioside	Phenolic acids	Phenolic acids	56775-64-5	25700.6	40984.5	21673.9	141410	127856	105712	32113.1	52103.4	27202.7	141211	49782.9	31931.6	93512.5	109470	70933.7	-	-
Cmdn004237	785.25	623.2	786.258	C35H46O20	[M-H]-	Betonyoside E	Phenolic acids	Phenolic acids	181301-30-4	323311	233461	406165	5005	4918.93	1969.93	2505	38163.2	3007	4991.31	6746.25	10005	72505	135386	129455	-	-
Lmwp011196	391.28	149.02	390.277	C24H38O4	[M+H]+	Bis(2-ethylhexyl)phthalate	Phenolic acids	Phenolic acids	117-81-7	940504	1.29091e+06	1.06982e+06	1.25307e+06	1.35634e+06	1.43427e+06	1.59344e+06	1.41834e+06	1.37941e+06	1.84523e+06	2.09171e+06	1.73491e+06	793364	1.20339e+06	1.33926e+06	C03690	-
Lacp003991	389.21	209.15	388.209	C19H32O8	[M+H]+	Blumenol B Glucoside*	Terpenoids	Sesquiterpenoids	-	43548.6	100433	32281.2	65396.2	58921	82580.9	27505	31385.9	25461.2	95533.6	81342.9	92505	64416.6	48932.7	65910.8	-	-
Wbmp004936	373.12	135.12	372.215	C19H32O7	[M+H]+	Blumenol C glucoside; Byzantionoside B	Terpenoids	Terpene	135820-80-3	24809.5	45104.5	32817.8	82505	42505	27052.5	35438.1	38067.8	40005	207505	80005	85005	54177.2	33829.5	69755.9	-	-
Xmmn006031	447.22	315.18	448.231	C21H36O10	[M-H]-	Borneol 7-O-[β-D-apiofuranosyl-(1→6)]-β-D-glucopyranoside*	Terpenoids	Monoterpenoids	88700-35-0	27823.2	23290.2	16431.4	35479.7	53500.6	50304.6	530.614	5304.36	532.12	3173.11	4243.96	2650.68	29458.1	29951.6	42128.3	-	-
Laxp005049	303.05	229.05	302.043	C15H10O7	[M+H]+	Bracteatin*	Flavonoids	Other Flavonoids	3260-50-2	1.45621e+06	2.57079e+06	1.06484e+06	1978509	1.20379e+06	2.52738e+06	986515	1.06333e+06	631622	2.37892e+06	886213	535436	2.062e+06	2.22016e+06	1.38016e+06	C08577	-
mws2120	291.01	247.02	292.022	C13H8O8	[M-H]-	Brevifolin carboxylic acid	Phenolic acids	Phenolic acids	18490-95-4	89721.6	94983.2	86271.1	138871	101367	96650.6	215647	204456	243828	272559	182885	259659	136261	134578	178540	-	-
HJN090	433.11	271.06	434.121	C21H22O10	[M-H]-	Butin-7-O-glucoside*	Flavonoids	Flavanones	-	357881	313024	335845	483364	477258	369372	175553	155037	250221	578580	115643	139782	366265	328589	293944	-	-
Wbmp006327	425.18	289.05	424.173	C21H28O9	[M+H]+	Butyl 1,3,5-trihydroxy-4-{[3-(4-hydroxy-3-methoxyphenyl)prop-2-enoyl]oxy}cyclohexane-1-carboxylate	Others	Others	-	3.49547e+06	4.24347e+06	1.82259e+06	1680.74	5838.05	3814.77	11184.7	3793.75	11945.9	4182.43	2575.77	4667.08	841167	759093	698006	-	-
MWSmce341	279.16	149.03	278.152	C16H22O4	[M+H]+	Butyl isobutyl phthalate*	Phenolic acids	Phenolic acids	17851-53-5	5.8177e+07	5.44287e+07	6.02864e+07	6.19436e+07	5.90563e+07	5.8223e+07	5.92004e+07	5.87298e+07	5.84294e+07	5.74875e+07	6.00827e+07	5.66442e+07	5.59839e+07	5.96639e+07	6.2624e+07	-	-
MWSHC2023	355.1	193.06	356.111	C16H20O9	[M-H]-	Caffeic Acid 4-O-Glucoside	Phenolic acids	Phenolic acids	499-21-8	9083.07	3033.57	3046.06	12120.1	28328.3	21207.6	22323.9	4863.89	20005	30005	31419.8	9096.58	8064.03	5041.53	12166.1	-	-
Zbfn002396	343.1	163.04	344.111	C15H20O9	[M-H]-	Caffeoyl-O-mannitol	Phenolic acids	Phenolic acids	-	225440	346747	255369	150057	118018	164637	46098.6	32199.3	50789.9	106183	167069	101744	166408	161382	169074	-	-
mad2085	457.08	295.04	458.085	C22H18O11	[M-H]-	Caffeoyl-p-coumaroyltartaric acid	Phenolic acids	Phenolic acids	-	17555.8	20461.8	32505	32090.1	23375.8	23343.9	81781.8	62343.8	57434.5	43766.4	51585.6	36052	41801.8	53493.3	30201.8	-	-
pmp001248	428.19	369.11	428.192	C20H30NO9+	[M]+	Caffeoylcholine-4-O-glucoside	Alkaloids	Phenolamine	-	20457.2	13205.4	9289.44	20552.4	13507.9	18668.5	20401.7	16832.3	13648.7	35018.7	55637.3	23113.8	23810.5	15056.3	20310.4	-	-
Labn003679	327.11	147.05	328.116	C15H20O8	[M-H]-	Caffeyl alcohol 4-O-β-D-glucopyranoside	Phenolic acids	Phenolic acids	-	179012	126323	124181	154392	132659	99523.2	85268	165800	123212	195272	236853	187863	103054	130799	136503	-	-
Wbtn007675	285.04	285.04	286.048	C15H10O6	[M-H]-	Calyxanthone*	Flavonoids	Other Flavonoids	98973-45-6	561429	1.03072e+06	352431	935206	583868	659192	283412	212089	138052	744475	154638	177676	495257	545689	632041	-	-
Hmcp009963	180.14	123.07	180.138	C11H18NO+	[M]+	Candicine	Alkaloids	Phenolamine	6656-13-9	61452.9	41201.5	44540.5	31370.9	34553.7	24961.1	37771.5	37602.4	59143.6	39959.5	47320.2	43560.4	40668	42982.9	45489.6	C10575	-
Zmzp006646	317.07	302.04	316.058	C16H12O7	[M+H]+	Capillarisin	Others	Chromone	56365-38-9	13455.9	15462.1	9471.37	238030	271405	139308	69120.2	57448.9	57914.1	42949.8	15397.5	17177.8	69475.6	62256.5	76606.9	C08999	-
Ladp003646	303.09	229.09	302.079	C16H14O6	[M+H]+	Carpusin*	Flavonoids	Other Flavonoids	83889-80-9	1.23958e+06	2.18406e+06	1.06184e+06	2188509	1.55565e+06	1.71175e+06	1.15521e+06	1.04533e+06	547407	1.82136e+06	854379	733964	1.16357e+06	2.17428e+06	1.43425e+06	-	-
pmn001716	447.09	285.04	448.101	C21H20O11	[M-H]-	Carthamone	Flavonoids	Chalcones	86579-00-2	5.87433e+06	1.28687e+07	3.82827e+06	5.68585e+06	2.87426e+06	5.37753e+06	1.21258e+06	1.66984e+06	379394	5.20009e+06	1.3408e+06	918501	6.04569e+06	4.44931e+06	4.17317e+06	C08598	-
mws0054	289.07	245.08	290.079	C15H14O6	[M-H]-	Catechin	Flavonoids	Flavanols	154-23-4	1.72262e+06	2.00794e+06	2.08265e+06	3.47108e+06	3.19229e+06	2.26082e+06	5.21446e+06	6.6784e+06	6.83551e+06	7.77327e+06	6.69493e+06	8.39222e+06	4.273e+06	5.17872e+06	4.68426e+06	C06562	ko00941,ko01110
Lajp002930	1155.27	867.21	1154.27	C60H50O24	[M+H]+	Catechin Tetramer	Flavonoids	Flavanols	-	46181.9	102111	55042.2	56529.8	67855.8	48199.7	49026.5	64982.3	38764.8	64549.5	81882.3	198084	63810.5	73246.3	71064.8	-	-
mws0355	441.08	169.01	442.09	C22H18O10	[M-H]-	Catechin gallate*	Flavonoids	Flavanols	130405-40-2	412624	513087	552466	479226	941078	356632	1.41834e+06	3.50914e+06	1.40705e+06	657914	1.486e+06	2.24229e+06	1.23813e+06	1.02698e+06	973394	-	-
Zbsp002100	595.14	289.07	594.137	C30H26O13	[M+H]+	Catechin-(4alpha→8)-gallocatechin	Flavonoids	Flavanols	-	892441	1.30725e+06	692259	1.07183e+06	875729	627656	1.11282e+06	1.41976e+06	1.1329e+06	1.39615e+06	1.24493e+06	1.11578e+06	1.26026e+06	1.06761e+06	1.08542e+06	-	-
Lajp002668	899.2	611.14	898.196	C45H38O20	[M+H]+	Catechin-(4α→8)-Gallocatechin-(4α→8)-Gallocatechin	Flavonoids	Flavanols	-	102640	87707.2	82163.3	60166.1	62440.4	25673	160317	153358	145170	194410	128922	136804	145023	130855	180888	-	-
pmn001416	451.1	341.06	452.111	C24H20O9	[M-H]-	Catechin-(7,8-bc)-4α-(3,4-dihydroxyphenyl)-dihydro-2-(3H)-one*	Flavonoids	Flavanols	-	3.71034e+06	3.89669e+06	3.13955e+06	7.89071e+06	5.68287e+06	4.19865e+06	1.63214e+06	1.17183e+06	1.76157e+06	2.03422e+06	1.22719e+06	1.17341e+06	3.82762e+06	3.24347e+06	3.0537e+06	-	-
pmn001415	451.1	341.06	452.111	C24H20O9	[M-H]-	Catechin-(7,8-bc)-4β-(3,4-dihydroxyphenyl)-dihydro-2-(3H)-one	Flavonoids	Flavanols	-	3.62135e+06	4.83243e+06	3.41801e+06	7.0438e+06	5.76025e+06	5.34866e+06	1.22926e+06	1.09036e+06	1.97102e+06	9046795	1.31312e+06	1.04858e+06	4.00156e+06	3.39378e+06	5.39945e+06	-	-
pmb2947	865.2	407.1	866.206	C45H38O18	[M-H]-	Catechin-catechin-catechin	Flavonoids	Flavanols	-	582360	541248	426472	1.01194e+06	1.04897e+06	652046	602970	757940	578804	820774	640344	826435	923257	781472	531809	-	-
Sakn004146	639.2	477.14	640.2	C29H36O16	[M-H]-	Chiritoside B	Phenolic acids	Phenolic acids	-	201673	379397	118659	1.51835e+06	1.33055e+06	830582	700803	355852	291883	912230	190659	242431	440321	535452	551455	-	-
mws0178	353.09	191.06	354.095	C16H18O9	[M-H]-	Chlorogenic acid (3-O-Caffeoylquinic acid)*	Phenolic acids	Phenolic acids	327-97-9	50842.7	122868	100513	110376	47937.9	99914.5	90796.2	98045.7	93351.3	121977	87866.8	71389	73674.2	97760.3	88276.8	C00852	ko00940,ko00941,ko00945,ko01110
mws0179	367.1	190.9	368.111	C17H20O9	[M-H]-	Chlorogenic acid methyl ester	Phenolic acids	Phenolic acids	29708-87-0	24555.9	32793.4	21834.6	36820.3	29431.8	34759.9	18505.5	24055.5	16989	28055	20005	19039.3	36565.9	32505	23728.4	-	-
Zmhn001036	433.11	271.06	434.121	C21H22O10	[M-H]-	Choerospondin	Flavonoids	Flavanones	81202-36-0	656824	612607	418522	737623	561781	282319	454896	463921	575491	566640	1.01944e+06	600599	555855	512303	466696	-	-
HJAP026	625.18	463.13	624.169	C28H32O16	[M+H]+	Chrysoeriol-6-C-glucoside-4'-O-glucoside	Flavonoids	Flavones	-	569478	477251	567985	76025.4	139828	126119	61918.9	88475.1	42858.3	31581.9	32505	20005	141155	230320	180005	-	-
pmb0603	625.18	301.07	624.169	C28H32O16	[M+H]+	Chrysoeriol-7,4'-di-O-glucoside	Flavonoids	Flavones	-	627424	679959	468474	1.33702e+07	1.51607e+07	1.19463e+07	9.95005e+06	7.76472e+06	4.96503e+06	2.61097e+06	811179	2.79488e+06	5.13387e+06	4.84098e+06	4.8832e+06	-	-
Zmxp004480	625.18	301.07	624.169	C28H32O16	[M+H]+	Chrysoeriol-7-O-gentiobioside	Flavonoids	Flavones	-	363377	518950	301909	1.06562e+07	1.02169e+07	9.97549e+06	8.23417e+06	6.51126e+06	4.77413e+06	2.23496e+06	938612	1.86046e+06	4.67783e+06	4.98174e+06	4.34374e+06	-	-
Zbsp004707	609.18	301.07	608.174	C28H32O15	[M+H]+	Chrysoeriol-7-O-rutinoside*	Flavonoids	Flavones	-	5.29168e+07	6.14779e+07	5.36083e+07	19195990	18353295	22130530	7.56456e+07	9.49036e+07	8.61515e+07	7.45462e+07	5.61404e+07	6.74136e+07	8.49624e+07	8.6269e+07	8.958e+07	-	-
pmb0592	771.23	463.2	770.227	C34H42O20	[M+H]+	Chrysoeriol-7-O-rutinoside-5-O-glucoside	Flavonoids	Flavones	-	3.51049e+06	4.10379e+06	3.07317e+06	12505	16466.8	17505	4414.38	2505	2505	486409	219921	254511	1.29061e+06	1.84078e+06	1.53831e+06	-	-
pmb2976	755.2	447.2	756.211	C33H40O20	[M-H]-	Chrysoeriol-8-C-arabinoside-7-O-Sophoroside	Flavonoids	Flavones	-	59099	32921.5	58167.3	26945.9	29800.9	46027.6	5005	14060.2	7505	23015.6	23619	22258.4	33779.3	25016.3	27213.3	-	-
pmn001553	315.11	153.06	316.116	C14H20O8	[M-H]-	Cimidahurinine*	Phenolic acids	Phenolic acids	142542-89-0	2.26999e+07	3.36896e+07	2.85741e+07	4.9832e+07	5.38609e+07	5.06437e+07	3.72614e+06	2.3117e+06	1.28702e+06	6.50839e+06	3.38738e+06	3.44657e+06	2.80865e+07	2.61175e+07	3.18085e+07	-	-
Zmcn102810	451.1	341.07	452.111	C24H20O9	[M-H]-	Cinchonain 1a*	Others	Others	-	140086	123162	119124	140180	199063	127973	51150.7	30287.7	21522.7	49315.3	60572.7	80005	126828	91728.3	51785.2	-	-
pmn001417	451.1	341.1	452.111	C24H20O9	[M-H]-	Cinchonain Ic	Flavonoids	Flavanols	85081-22-7	685044	815661	574058	1.30331e+06	941613	722765	255703	179127	337648	341328	151655	125240	595427	447350	559778	-	-
pmn001418	451.1	341.1	452.111	C24H20O9	[M-H]-	Cinchonain Id*	Flavonoids	Flavanols	85022-67-9	4.68371e+06	5.32228e+06	3.43586e+06	8.45426e+06	6.0194e+06	6.35448e+06	1.0887e+06	1.45774e+06	1.79864e+06	2.96741e+06	1.35519e+06	1.58955e+06	5597919	3.56891e+06	3.29208e+06	-	-
pmn001650	1153.26	575.11	1154.27	C60H50O24	[M-H]-	Cinnamtannin B2	Tannins	Tannin	88038-12-4	119402	127995	87292.4	152961	111867	114249	95777.7	82128.8	95789	134517	171205	142639	122065	138984	106152	C17629	-
pmn001687	295.05	163.04	296.053	C13H12O8	[M-H]-	Cis-Coutaric acid	Phenolic acids	Phenolic acids	67920-37-0	9.52399e+07	1.00164e+08	8.33004e+07	9.02434e+07	9.44425e+07	6.35897e+07	3.0078e+07	3.37934e+07	5.18552e+07	1.13713e+08	8.77574e+07	5.29764e+07	8.02372e+07	9.67185e+07	9.21891e+07	-	-
Zdhn005610	285.04	257.05	286.048	C15H10O6	[M-H]-	Citreorosein	Quinones	Anthraquinone	481-73-2	12158.1	17431.5	6589.84	21294.5	12061.7	9559.77	5236.99	5393.31	2630.57	16102.5	1900.18	6114.99	9642.23	8470.72	9910.97	C17810	-
Lmqp003013	387.2	149.1	386.194	C19H30O8	[M+H]+	Citroside A	Terpenoids	Terpene	120330-44-1	99551.6	135346	54325.4	61092.9	85626.1	83852.1	65467.3	83866	64111.2	129242	183260	107483	93538.2	70569.6	47505	-	-
Wmxn006759	315.19	315.19	316.204	C20H28O3	[M-H]-	Cleistanthol	Terpenoids	Ditepenoids	24465-21-2	17575.6	23333	9469.35	311232	364845	215430	97836.8	105837	69261.8	76940.2	21994.5	22474.3	101510	94633.4	105389	-	-
ML10174588	233.16	233.16	234.162	C15H22O2	[M-H]-	Confertifoline	Terpenoids	Sesquiterpenoids	1811-23-0	1.31326e+06	1.25634e+06	1.26241e+06	1.28761e+06	1.23742e+06	1.28285e+06	1.26252e+06	1.25924e+06	1.41242e+06	1.37512e+06	1.338e+06	1.34453e+06	1.2805e+06	1.29236e+06	1.33316e+06	C09376	-
mws0906	341.12	179.07	342.132	C16H22O8	[M-H]-	Coniferin	Phenolic acids	Phenolic acids	531-29-3	1.0946e+06	1.04358e+06	990144	1.29121e+06	1.32187e+06	961440	966603	1.11229e+06	994010	545988	1.26551e+06	1.26382e+06	957265	1.00304e+06	1.00146e+06	C00761	ko00940,ko01110
mws2108	353.09	191.06	354.095	C16H18O9	[M-H]-	Cryptochlorogenic acid (4-O-Caffeoylquinic acid)*	Phenolic acids	Phenolic acids	905-99-7	45679.1	103518	72969.8	113858	25815.6	77115.3	61715.3	89619.3	41574.5	98410.9	85212.3	77867.3	81599.8	60980.7	61708.3	-	-
Lhxp102721	453.14	163.04	452.132	C21H24O11	[M+H]+	Curculigoside B	Tannins	Tannin	143601-09-6	47698.9	48011.3	35696.2	51016.9	38235.2	61643.9	16502.2	6602.78	37357.3	84695.9	44720.3	17340.8	46451.8	33380.3	56268.8	-	-
Lssp210412	225.2	100.11	224.189	C13H24N2O	[M+H]+	Cuscohygrine	Alkaloids	Pyrrole alkaloids	454-14-8	35406.6	39461	42263.2	43472.6	43761.2	47011.4	47329.7	43330.6	44500.6	48105.1	46946.5	52158.4	42798.1	46134.3	45379.2	C06521	ko00960,ko01110
Lmpp003059	491.12	287.06	491.118	C23H23O12+	[M]+	Cyanidin-3-O-(6''-O-acetyl)glucoside	Flavonoids	Anthocyanidins	-	4.30276e+06	4.82143e+06	3.2542e+06	717903	633498	2.55752e+06	2.85925e+06	3.35043e+06	1.91299e+06	3.3221e+06	1.61669e+06	2.04119e+06	2.51708e+06	2.82856e+06	2.56579e+06	-	-
Lmcp004436	611.14	287.06	611.139	C30H27O14+	[M]+	Cyanidin-3-O-(6''-O-caffeoyl)glucoside	Flavonoids	Anthocyanidins	-	217214	261513	211257	310800	364079	1.02091e+06	725820	845728	487646	342009	159543	256721	366750	387838	414977	C16369	ko00942
Zblp002068	449.11	287.06	449.108	C21H21O11+	[M]+	Cyanidin-3-O-glucoside	Flavonoids	Anthocyanidins	47705-70-4	2.18646e+07	4.82189e+07	1.62453e+07	7.93583e+07	6.76726e+07	9.17093e+07	6.37727e+07	5.8565e+07	5.24264e+07	8.01939e+07	8.50954e+07	4.45472e+07	7.20738e+07	8.91865e+07	8.68915e+07	C08604	ko00942,ko01110
Wagp002617	324.11	162.06	323.101	C15H17NO7	[M+H]+	D-Glucosyl Indole-3-Carboxylate	Alkaloids	Plumerane	-	843188	753169	700123	178937	168451	129161	367245	376754	334264	383981	323529	331753	393990	400514	334122	-	-
pme1261	206.14	76.08	205.131	C9H19NO4	[M+H]+	D-Panthenol	Others	Alcohol compounds	81-13-0	7505	18455.8	14543	18658.8	62492.6	35314.9	36443.2	22615.6	46621	7591.85	42290.1	12336.2	26431	24080.2	22617.7	C05944	ko00770
Lmzn001983	375.13	135.05	376.137	C16H24O10	[M-H]-	D-Threo-guaiacylglycerol-7-O-β-D-glucoside	Phenolic acids	Phenolic acids	-	9552.69	18088.4	11529.7	53137.2	47130.1	47715.9	7094.29	9295.91	3323.14	13900.2	8317.05	7863.88	16851.8	17823.4	18961.7	-	-
MWSmce526	161.09	143.08	160.085	C6H12N2O3	[M+H]+	Daminozide	Alkaloids	Alkaloids	1596-84-5	32379.2	36324.8	37033.8	32409.8	26045.5	32174.8	41113.8	36438.3	41191.4	31133.9	31828.4	32708.3	28332.4	28271.3	30721.3	C10996	-
Cmyn001328	339.07	177.02	340.079	C15H16O9	[M-H]-	Daphnin*	Lignans and Coumarins	Coumarins	486-55-5	19619.7	58239.9	13413.9	53375.4	32023.4	31388.8	19388.2	6765.65	22241.4	20929.8	8372.61	32048.6	23693.7	25198.8	28149.9	C01421	-
MWSmce265	247.09	229.09	246.089	C14H14O4	[M+H]+	Decursinol	Lignans and Coumarins	Coumarins	23458-02-8	19630.9	11626.5	22265.1	12288	15892.6	24128.2	23422.9	24605.1	24856.8	20255.8	24618.3	20868.2	29919.6	26754.4	25605.6	C09259	-
Cmmn012461	299.2	299.2	300.209	C20H28O2	[M-H]-	Dehydroabietic acid	Terpenoids	Ditepenoids	1740-19-8	206963	247677	246008	246429	249370	250122	329969	252789	247453	244968	463624	246343	239744	229426	225483	C12078	-
Zmcp002839	789.21	303.05	789.208	C33H41O22+	[M]+	Delphinidin-3--O-glucoside	Flavonoids	Anthocyanidins	-	2269.52	7177.4	2155.37	183031	103988	74575.2	240918	80629	55873	57387.2	50707.6	39442.2	47490.8	52315.3	33415.4	C16314	ko00942
Zblp003303	507.11	303.05	507.113	C23H23O13+	[M]+	Delphinidin-3-O-(6''-O-acetyl)glucoside	Flavonoids	Anthocyanidins	66594-00-1	2.28561e+07	1.91813e+07	2.84411e+07	78013.1	111216	67675.6	79343	48916.4	286972	372151	180722	208026	2.55651e+06	4.8523e+06	4.88747e+06	-	-
Lmpp003255	641.15	303.05	641.15	C31H29O15+	[M]+	Delphinidin-3-O-(6''-O-feruloyl)glucoside	Flavonoids	Anthocyanidins	-	57505	74391.1	56165.6	157241	55005	150180	37900.1	60646.2	50618.7	108459	42110.6	32297.6	65970.1	58973.6	61759.6	-	-
Lmpp003662	611.14	303.05	611.139	C30H27O14+	[M]+	Delphinidin-3-O-(6''-O-p-coumaroyl)glucoside	Flavonoids	Anthocyanidins	-	1.0352e+08	1.0976e+08	3.84463e+07	32903040	1.05782e+07	22566905	4.95535e+06	4.10783e+06	7.3677e+06	1.97731e+07	6.83055e+06	6.56724e+06	6.81625e+07	8.38531e+07	7.95164e+07	C16370	ko00942
Zmqp002952	773.21	465.1	773.213	C33H41O21+	[M]+	Delphinidin-3-O-rutinoside-7-O-glucoside	Flavonoids	Anthocyanidins	-	47289.3	130872	23548.4	97505	21048.5	35981	12558.2	16304.4	8154.93	19726.5	14343.2	3737.73	29580.7	36756.8	23801.7	-	-
Lmyn004751	347.15	165.05	348.157	C19H24O6	[M-H]-	Demethyl-Secoisolariciresinol	Lignans and Coumarins	Lignans	-	213305	156299	167450	155763	119635	94723.6	76753.5	105988	94213.1	193186	100154	68362	178726	159868	170001	-	-
mws2101	405.15	243.1	404.147	C21H24O8	[M+H]+	Deoxyrhapontin	Others	Stilbene	30197-14-9	9273.3	6875.39	4420.42	155113	52153.9	42400.1	943687	802965	479840	37427.9	52978.6	52554.7	277875	187185	185712	-	-
Wahp005790	600.27	454.24	599.263	C34H37N3O7	[M+H]+	Di-p-coumaroylcaffeoyl Spermidine	Alkaloids	Phenolamine	-	12752.2	1387.19	2505	44416.7	10243.9	63733.4	120770	49308.8	9922.99	4455.95	70092.4	65131.5	32572.1	30893.7	38434.7	-	-
Lcyn000106	551.18	193.05	552.184	C26H32O13	[M-H]-	Dichotomoside A	Lignans and Coumarins	Lignans	-	1.45187e+06	1.50486e+06	2.22119e+06	98959.9	121619	167506	21113.3	19654.8	34531.4	121929	49435.5	85569.2	462818	344528	432648	-	-
Cmyp007180	181.12	107.09	180.115	C11H16O2	[M+H]+	Dihydroactinidiolide	Others	Lactones	17092-92-1	47359.8	50073.6	28910.6	26857.7	25271.6	25120.4	21729.2	23860.5	31488.3	20785.5	35601.4	22728.2	35600	31655.7	35422.2	-	-
Lmmn000774	343.1	181.05	344.111	C15H20O9	[M-H]-	Dihydrocaffeoylglucose*	Phenolic acids	Phenolic acids	-	170198	297001	231230	310862	265339	218607	207316	233743	259134	155084	157934	161948	161881	243605	284609	-	-
HJN055	435.13	273.08	436.137	C21H24O10	[M-H]-	Dihydrocharcone-4'-O-glucoside*	Flavonoids	Chalcones	-	2.54827e+06	2.88672e+06	3.10088e+06	1.74831e+06	1.64973e+06	1.65491e+06	609278	816950	580256	3.85707e+06	1.70726e+06	1.85024e+06	2.53882e+06	2.20518e+06	1.75285e+06	-	-
Lmyn003971	521.2	359.15	522.21	C26H34O11	[M-H]-	Dihydrodehydrodiconiferyl alcohol-4-O-glucoside*	Lignans and Coumarins	Lignans	-	142976	156726	143990	277061	264334	215494	330013	538731	372024	436861	559298	543628	418252	318343	327159	-	-
Wafn002827	357.12	195.07	358.126	C16H22O9	[M-H]-	Dihydroferulic acid glucoside	Phenolic acids	Phenolic acids	-	142618	192559	97104.6	544647	397346	350887	288552	256208	382255	103949	102423	136245	312597	236538	245898	-	-
Lcmp123017	167.11	79.05	166.099	C10H14O2	[M+H]+	Dihydrohinokitiol	Terpenoids	Monoterpenoids	-	40718.3	28781.6	70956.7	866604	860366	940005	30005	12505	15005	16517	17505	22505	388895	355005	283935	-	-
Cmsp004086	303.09	229.08	302.079	C16H14O6	[M+H]+	Dihydrokaempferide*	Flavonoids	Flavanonols	137225-59-3	1.53443e+06	1.55704e+06	1.17012e+06	2.43881e+06	2.04395e+06	2.34651e+06	1.39137e+06	1.21481e+06	843663	2.06049e+06	1.17326e+06	440684	1.21224e+06	1.67866e+06	1.4953e+06	-	-
Lmlp005236	451.12	289.08	450.116	C21H22O11	[M+H]+	Dihydrokaempferol-3-O-glucoside*	Flavonoids	Flavanonols	31049-08-8	99458.2	111970	106443	69009	117505	55005	229394	205005	195201	244017	135005	139439	157932	107505	106527	-	-
Lmmn004625	449.11	287.06	450.116	C21H22O11	[M-H]-	Dihydrokaempferol-7-O-glucoside	Flavonoids	Flavanonols	-	2.02368e+06	1.34062e+06	1.31036e+06	178729	175793	550005	118378	178035	185812	340228	144485	218538	643505	418792	450324	-	-
Cmxn004016	451.13	289.08	452.132	C21H24O11	[M-H]-	Dihydromarein	Flavonoids	Chalcones	-	23107.7	27139	20005	88424	24124	39144.5	66294	80368	55210	12505	11042.9	9035.51	52240	48213.7	37191	-	-
mws0744	319.05	193.01	320.053	C15H12O8	[M-H]-	Dihydromyricetin (Ampelopsin)	Flavonoids	Flavanonols	27200-12-0	304734	684609	1.02398e+06	152505	308292	45005	85795.9	88616	305379	901572	79273.7	123260	383243	429201	494534	C02906	ko00941,ko01110
Lmxp011770	279.16	149.02	278.152	C16H22O4	[M+H]+	Diisobutyl phthalate	Phenolic acids	Phenolic acids	84-69-5	6.59697e+07	6.12887e+07	6.53591e+07	6.83662e+07	6.51959e+07	6.47458e+07	6.44867e+07	6.45645e+07	6.27476e+07	6.08991e+07	6.77335e+07	6.40796e+07	6.5112e+07	6.33209e+07	7.03706e+07	C15205	-
Lmmp010562	391.28	149.02	390.277	C24H38O4	[M+H]+	Diisooctyl Phthalate	Phenolic acids	Phenolic acids	27554-26-3	994910	1.27983e+06	1.05594e+06	1.3263e+06	1.43805e+06	1.50975e+06	1.59698e+06	1.36033e+06	1.37829e+06	1.86843e+06	2.16303e+06	1.72071e+06	800314	1.14708e+06	1.39151e+06	C14577	-
mws0058	299.06	284.03	300.063	C16H12O6	[M-H]-	Diosmetin (5,7,3'-Trihydroxy-4'-methoxyflavone)*	Flavonoids	Flavones	520-34-3	1654.26	8459.39	2346.27	110025	114040	35367.7	12966.9	19160.1	20015.3	28271.5	13112.2	7107.35	31870.3	32465.8	30855.3	C10038	-
MWSHY0190	609.18	301.08	608.174	C28H32O15	[M+H]+	Diosmetin-7-O-rutinoside (Diosmin)*	Flavonoids	Flavones	520-27-4	6.06367e+07	6.63989e+07	6.12366e+07	1.0718e+08	111782413	1.17236e+08	9.91606e+07	4.9548e+07	9.24816e+07	6.1308e+07	7.49582e+07	6.91441e+07	1.02096e+08	9.58911e+07	9.80116e+07	C10039	-
Lamn006527	287.05	125.02	288.063	C15H12O6	[M-H]-	Drimiopsin C*	Flavonoids	Other Flavonoids	773850-90-1	18298.2	43598.6	7405.69	447284	253461	112204	97096.2	101937	98627.3	60653.1	39200	8012.67	78611.4	102095	105919	-	-
Yajn003045	443.19	59.01	444.2	C21H32O10	[M-H]-	Ebuloside	Terpenoids	Monoterpenoids	-	38825.2	28012.4	22346.1	18299.9	6277.78	10826.9	19060.6	9553.86	11588.5	9147.38	18255.4	23469	16097.6	28936.5	13372.9	-	-
mws1150	785.25	623.22	786.258	C35H46O20	[M-H]-	Echinacoside	Phenolic acids	Phenolic acids	82854-37-3	19649.5	15885.8	12166.8	123591	118814	44933.6	9358.11	10016.5	1805.53	10208.1	1877.15	7505	31838.1	24174.4	26220.6	C10450	-
Lhjp120724	501.1	339.05	500.096	C24H20O12	[M+H]+	Edgeworthin glucoside	Lignans and Coumarins	Coumarins	-	217267	597357	214698	1.31613e+06	932021	907757	537437	443849	224524	340083	375300	234311	591230	461282	384191	-	-
Wcdp009119	279.23	81.07	278.225	C18H30O2	[M+H]+	Elaidolinolenic acid	Phenolic acids	Phenolic acids	28290-79-1	21721.6	17550.8	15276.7	88714.8	91381.2	78686.1	59412.3	94240.4	48389.7	45498.3	42153	23323.3	39425.2	55360.1	54537.9	-	-
Zmcp001750	385.11	223.06	384.106	C17H20O10	[M+H]+	Eleutheroside B1*	Lignans and Coumarins	Coumarins	16845-16-2	63695.8	91739.7	15947.7	44150.2	12435	11617.8	5005	9981.73	5005	9720.86	7084.14	2505	42721.4	34163.4	23172.7	-	-
Zbzn008048	293.18	221.15	294.183	C17H26O4	[M-H]-	Embelin	Quinones	Quinones	550-24-3	51570.7	57645.2	62330.8	56427.7	58893.7	60499.6	58075.8	64133.4	58590.9	60528.6	58352.1	70319.1	50661.1	58674.3	66631.6	-	-
mws1422	275.09	107.05	274.084	C15H14O5	[M+H]+	Epiafzelechin	Flavonoids	Flavanols	24808-04-6	17082	17057.2	28415.2	82505	130005	70005	26717.9	32505	21824.1	47638	35510.9	23676.9	14040.6	7505	8671.16	C12128	ko00941,ko01110
MWSHY0174	291.09	139.04	290.079	C15H14O6	[M+H]+	Epicatechin	Flavonoids	Flavanols	490-46-0	8.4171e+06	7172405	6.22182e+06	1.00003e+07	1.02047e+07	9.03218e+06	8.15719e+06	1.29773e+07	5.71283e+06	7.50676e+06	4.74165e+06	6.20563e+06	7.98097e+06	7.16584e+06	8.46368e+06	C09727	ko00941,ko01100,ko01110
mws1397	441.08	169.02	442.09	C22H18O10	[M-H]-	Epicatechin gallate*	Flavonoids	Flavanols	1257-08-5	510308	477921	521891	629548	854529	334998	1.35493e+06	3.62078e+06	1.46592e+06	543584	1.28283e+06	2.29105e+06	1.24719e+06	1.03601e+06	974401	-	-
HJN041	451.12	289.07	452.132	C21H24O11	[M-H]-	Epicatechin glucoside	Flavonoids	Flavanols	-	311203	261258	183245	278759	308870	354739	221042	274797	196291	231447	204723	548341	326498	255528	273950	-	-
Lahp002857	595.15	409.09	594.137	C30H26O13	[M+H]+	Epicatechin-(4β→8)-epigallocatechin	Flavonoids	Flavanols	-	155763	143511	119204	42927	55621.5	36460.2	150503	178506	168988	116826	108833	109048	126147	113499	102807	-	-
Zmdn002400	451.13	289.07	452.132	C21H24O11	[M-H]-	Epicatechin-3'-O-β-D-glucopyranoside*	Flavonoids	Flavanols	-	68271.1	77917.3	77689.3	120946	113978	102568	107503	79464.4	95454.5	144894	176055	180772	97161.9	104940	117951	-	-
Zbjn003700	455.1	289.07	456.106	C23H20O10	[M-H]-	Epicatechin-3-(3''-O-methyl)gallate	Flavonoids	Flavanols	-	104886	192527	86971.3	9013.87	14890.5	21163.7	34043.7	27505	17065.1	13803.7	14506.1	3603.86	52702.3	56110.3	43034.3	-	-
Zbyp005789	411.11	123.04	410.1	C22H18O8	[M+H]+	Epicatechin-3-O-p-hydroxybenzoate	Phenolic acids	Phenolic acids	-	106156	102598	67230.3	12505	88691.8	51969.7	423364	651434	446139	162308	88104.6	92741.1	208180	190128	231290	-	-
Zmdn002049	451.13	289.07	452.132	C21H24O11	[M-H]-	Epicatechin-4'-O-β-D-glucopyranoside*	Flavonoids	Flavanols	-	50128.2	129987	43366.9	105659	106430	87187.8	142108	176547	83011	71034.2	108904	97795.4	201072	106795	128403	-	-
Zmdn002353	451.126	289.073	452.132	C21H24O11	[M-H]-	Epicatechin-6-C-β-D-glucopyranoside*	Flavonoids	Flavanols	-	109223	39941.8	25018.9	78317.4	201536	193025	97404.9	105438	81475.7	43135.7	47927.1	70792.4	78739.2	72389.2	63340.9	-	-
MWSHY0098	307.08	139.04	306.074	C15H14O7	[M+H]+	Epigallocatechin	Flavonoids	Flavanols	970-74-1	4.87917e+06	4.6375e+06	4.07429e+06	460196	557608	430478	1.99089e+06	2.37536e+06	1.37661e+06	2.29133e+06	2.4045e+06	2.1941e+06	1.42619e+06	1.77616e+06	1.76695e+06	C12136	ko00941,ko01110
Lahp003275	747.16	287.06	746.148	C37H30O17	[M+H]+	Epigallocatechin-(4β→8)-epicatechin-3-O-gallateester	Flavonoids	Flavanols	126715-82-0	69625.8	99052.4	86663.6	25005	60005	15005	397047	301410	225956	47648.3	40308.3	70847.1	155005	105059	133716	-	-
Lahp002992	763.15	305.07	762.143	C37H30O18	[M+H]+	Epigallocatechin-(4β→8)-epigallocatechin-3-O-gallate	Flavonoids	Flavanols	-	129187	120898	83459.5	8240.73	9171.33	2516.77	179655	165542	151121	24690.7	32159	53111.5	72468.5	80049.2	75106	-	-
MWSHC2016	457.08	169.01	458.085	C22H18O11	[M-H]-	Epigallocatechin-3-O-gallate	Flavonoids	Flavanols	989-51-5	899847	980231	784083	225665	210815	80422.5	1.35154e+06	2.7762e+06	1.67129e+06	422952	313768	1.12053e+06	919882	848923	820314	C09731	-
Lmcn003163	579.08	289.07	580.085	C28H20O14	[M-H]-	Epitheaflavic acid-3-O-Gallate	Flavonoids	Flavanols	34218-97-8	1.27173e+06	1.44788e+06	1.15305e+06	2.63939e+06	3.45194e+06	2.30585e+06	1.42236e+06	1.63269e+06	1.63977e+06	1.69208e+06	1.16991e+06	1.14309e+06	2.33374e+06	1.5212e+06	1.7734e+06	-	-
MWSprf168	243.1	165.07	242.094	C15H14O3	[M+H]+	Equol	Flavonoids	Flavones	531-95-3	978.402	10009.2	786.957	26329.1	8101.61	20469.9	43868.7	42169.7	31406.4	1179.78	5425.09	7866.57	12309.9	15806.2	15095	-	-
Lmbp015047	393.32	281.19	392.308	C28H40O	[M+H]+	Ergosta-4,6,8(14),22-Tetraene-3-One	Terpenoids	Triterpene	-	53290.2	58068.5	51319.5	48275.4	41141.7	41641.3	45812.3	48128.4	48627.6	50147.3	42644.2	42922.9	44489.8	41777.9	35507.5	-	-
Lskp211409	497.31	335.26	496.304	C27H44O8	[M+H]+	Ergosta-5,24(28)-diene-3,20,26-triol (Podecdysone C)*	Steroids	Steroid	19458-46-9	8790.21	14765	10584.1	26796.3	11989.2	15311.7	21117.9	10361	12179.9	6011.55	4136.11	5584.68	13485	11044.7	13450.5	C16500	-
Qahn003953	261.13	201.11	262.142	C12H22O6	[M-H]-	Erigeside B	Others	Others	95632-87-4	43154.7	33811.3	45447.6	54824.6	56833	56820.7	74165.6	70419.6	72292.1	51837	27990.8	24918.5	50180.9	37703.9	51127.6	-	-
MWSHY0092	597.18	289.07	596.174	C27H32O15	[M+H]+	Eriodictyol-7-O-Rutinoside (Eriocitrin)	Flavonoids	Flavanones	13463-28-0	1.38418e+06	1.78992e+06	1.26658e+06	802648	693236	1.24205e+06	1.03749e+06	1.37553e+06	1.15274e+06	1.16442e+06	555050	586216	948818	1.09749e+06	1.09487e+06	C09732	-
MWS20145	451.12	289.07	450.116	C21H22O11	[M+H]+	Eriodictyol-7-O-glucoside*	Flavonoids	Flavanones	38965-51-4	1.12267e+06	2.08993e+06	627740	1.00633e+06	550231	952505	196552	395005	86259.7	839625	260182	170005	886963	719732	761019	-	-
Wcdp011414	338.34	303.3	337.334	C22H43NO	[M+H]+	Erucamide	Others	Others	112-84-5	162554	598252	629279	322410	183994	400806	301850	346979	402636	454579	742285	390351	551756	989001	1.28219e+06	-	-
Lacp002818	346.13	300.12	345.121	C18H19NO6	[M+H]+	Erythrisubine T	Alkaloids	Pyrrole alkaloids	-	12505	69155.6	69595.5	54604.8	45571.9	74838.6	11776.1	15906.8	9111.33	4391.01	46384.8	52052.4	47270.9	39074.1	58833.4	-	-
WaYn003112	439.16	195.07	440.168	C21H28O10	[M-H]-	Erythro-Guaiacylglycerol-β-threo-syringylglycerol Ether	Lignans and Coumarins	Lignans	1313434-74-0	30471.4	24856.4	11241.4	9558.46	5552.8	17929.9	17520	9558.46	15483.6	11243.8	42538.9	27696.9	12046.4	16053.1	11407.6	-	-
mws1015	339.07	177.02	340.079	C15H16O9	[M-H]-	Esculin (6,7-Dihydroxycoumarin-6-O-glucoside)*	Lignans and Coumarins	Coumarins	531-75-9	19684.3	58388.9	28870.3	37470	56187.5	35885.3	22031.7	10826.9	12198.2	31752.6	19711.9	38111.7	15098.5	13211.5	26102.9	C09264	-
pmn001380	187.1	169.09	188.105	C9H16O4	[M-H]-	Eucommiol	Others	Alcohol compounds	55930-44-4	8701.8	15112.6	20005	21016.3	22586.9	31278.3	15450.2	53137.7	11597.8	10201	24580.7	18376	26565.6	17654.3	16200.8	C17878	-
pmn001381	349.15	187.1	350.158	C15H26O9	[M-H]-	Eucommioside	Terpenoids	Terpene	-	34189.4	41188.4	24139.1	33038.4	22505	28034.4	43652.6	54342.8	29111.6	7505	15005	18022.8	28160.6	24128	23032.7	-	-
Hmmn002544	355.1	193.05	356.111	C16H20O9	[M-H]-	Ferulic acid-4-O-glucoside	Phenolic acids	Phenolic acids	117405-51-3	262031	187726	174361	265022	391871	381255	310333	372445	280760	139641	319304	218266	407262	516182	281165	-	-
MWSHC2062	355.1	193.05	356.111	C16H20O9	[M-H]-	Ferulic β-glucoside*	Phenolic acids	Phenolic acids	14364-12-6	344151	579541	545718	856371	819484	856943	769898	620986	682712	567724	713968	521558	971911	829929	764166	-	-
pmb0108	375.11	137.1	374.1	C19H18O8	[M+H]+	Feruloyl syringic acid	Phenolic acids	Phenolic acids	-	12448	7288.86	4132	30902.9	19338.8	13870.5	41255.5	15136	34393	13435.9	13800.8	12505	16861.2	12714.2	16511.5	-	-
Lmhn002140	325.06	193.05	326.064	C14H14O9	[M-H]-	Feruloyltartaric acid (Fertaric acid)	Phenolic acids	Phenolic acids	-	1.79213e+07	2.25487e+07	1.61261e+07	7.83816e+06	7.68252e+06	5.36974e+06	6.38741e+06	8.43558e+06	9.04522e+06	6.5242e+06	4.66297e+06	4.35169e+06	8.32932e+06	9.44804e+06	9.31268e+06	-	-
Lajp003377	579.15	127.04	578.142	C30H26O12	[M+H]+	Fisetinidol-(4α,6)-gallocatechin	Flavonoids	Flavanols	1262536-83-3	713279	674557	487754	371970	393914	466768	563357	768409	577023	571099	518627	705005	562168	453059	682428	-	-
Lmhn006206	475.12	167.03	476.132	C23H24O11	[M-H]-	Flavoyadorinin B	Flavonoids	Flavones	-	55097.2	48687.6	46790.5	783906	753550	586569	1971.95	2505	1013.04	37435	31810.1	30541.6	294313	190051	282008	-	-
Wbmp003302	165.09	91.05	164.084	C10H12O2	[M+H]+	Frambinone	Others	Ketone compounds	-	2.4868e+06	1.33265e+06	1472505	235443	250088	142505	2.45704e+06	699872	1.31238e+06	606062	2679095	1.83074e+06	817844	600429	859906	-	-
Lmbp003208	385.12	223.06	384.106	C17H20O10	[M+H]+	Fraxidin-8-O-glucoside*	Lignans and Coumarins	Coumarins	-	41983.3	89676.2	28935.8	40005	27386.3	7505	11617.8	10005	11097	16006.7	7505	12505	37505	18797.3	35005	-	-
Lmlp005572	433.11	271.06	432.106	C21H20O10	[M+H]+	Galangin-7-O-glucoside	Flavonoids	Flavonols	-	35543.2	70005	38359.2	50005	70005	31267.7	65005	92505	115005	163421	215005	68237.7	117505	102505	63973.2	-	-
Hmbp001276	169.05	65.03	168.042	C8H8O4	[M+H]+	Gallacetophenone	Phenolic acids	Phenolic acids	528-21-2	70867.9	137646	93675.5	488129	534429	267505	363321	297482	377838	87209.5	138774	97985.6	283331	196442	244169	-	-
mws0024	169.01	125.02	170.022	C7H6O5	[M-H]-	Gallic acid	Phenolic acids	Phenolic acids	149-91-7	117154	111444	105910	426759	317723	179650	313827	542444	357866	121577	100801	223327	224121	171695	185952	C01424	ko00999
Wayn002532	301.06	168.01	302.064	C12H14O9	[M-H]-	Gallic acid-1-O-xyloside	Phenolic acids	Phenolic acids	-	33556.3	21040.6	53980.3	57279.6	53999.6	64298.3	19013.9	12539.2	15101.8	62978.3	154468	240464	62590.6	71368.9	79551.7	-	-
pmb0475	671.18	509	670.174	C29H34O18	[M+H]+	Gallic acid-4-O-(6'''-feruloyl)sophoroside	Phenolic acids	Phenolic acids	-	23966	17925.9	40291.4	93167.8	108246	69762.8	32662.8	20219	10516.5	20964	26888.9	25483.1	42830.3	35487.8	17505	-	-
mws0049	307.08	139.04	306.074	C15H14O7	[M+H]+	Gallocatechin	Flavonoids	Flavanols	970-73-0	8.73278e+06	9.65822e+06	7.63363e+06	9.9051e+06	8.82876e+06	5.14104e+06	1.48622e+07	2.1982e+07	1.52758e+07	2.52602e+07	1.56992e+07	1.52825e+07	1.49678e+07	1.61292e+07	1.35548e+07	C12127	ko00941,ko01110
mws2220	457.08	169.01	458.085	C22H18O11	[M-H]-	Gallocatechin 3-O-gallate	Flavonoids	Flavanols	5127-64-0	1.07962e+06	1.06171e+06	853764	182496	241367	62909.2	1.25928e+06	2.56323e+06	1.25211e+06	439554	347372	1.01633e+06	1.13425e+06	989263	837837	-	-
MWSHY0094	459.09	139.04	458.085	C22H18O11	[M+H]+	Gallocatechin gallate*	Flavonoids	Flavanols	4233-96-9	395811	381298	248519	52947.9	100146	43893.6	548923	988862	531702	171278	172865	559549	533699	292270	353349	-	-
Lajp002779	883.21	595.14	882.201	C45H38O19	[M+H]+	Gallocatechin-(4α→8)-Catechin-(4α→8)-Catechin	Flavonoids	Flavanols	87421-89-4	344726	419099	229270	367277	235405	80005	376294	314855	249371	281560	388396	422806	299322	336772	326472	-	-
Lmmp000897	611.14	287.05	610.132	C30H26O14	[M+H]+	Gallocatechin-(4α→8)-gallocatechin	Flavonoids	Flavanols	-	357829	576566	96883.5	128826	47967.6	121966	143599	185826	27102.8	157461	55169.2	38305.5	156737	118356	124561	-	-
HJN094	729.15	407.07	730.153	C37H30O16	[M-H]-	Galloylprocyanidin B4	Tannins	Proanthocyanidins	-	419923	301236	366066	483311	377076	268774	1.16679e+06	1.87687e+06	1.10163e+06	570814	788304	1.61679e+06	775305	642664	765835	-	-
pmp000275	581.17	139.04	580.158	C30H28O12	[M+H]+	Gambiriin A1	Tannins	Tannin	76250-49-2	20270.8	28464.7	27076.9	35607.2	27470.3	36057.4	28273.5	56984.7	56458.3	50005	53711.3	34829.8	52687.1	30424.3	33306.9	C17772	-
mws1565	389.14	209.08	388.137	C17H24O10	[M+H]+	Geniposide	Terpenoids	Monoterpenoids	24512-63-8	193953	239128	135805	140320	159362	240291	113303	85282.3	89757.2	260447	205005	287505	158029	123608	148711	C09781	-
mws1574	373.11	123.01	374.121	C16H22O10	[M-H]-	Geniposidic acid	Terpenoids	Monoterpenoids	27741-01-1	29135.1	18002.5	23542.3	18520	13143.2	39620.9	7811.7	5039.8	4914.78	1079.58	4631.54	4351.13	12133.4	13505.3	14586.9	C11673	ko00902,ko01110
Ramp002586	595.17	271.06	594.159	C27H30O15	[M+H]+	Genistein 7,4'-di-O-beta-D-glucopyranoside	Flavonoids	Isoflavones	36190-98-4	124187	103744	84277.7	32336.2	53524.7	44664.6	51387.8	40379.8	16139.9	40014.2	71565.7	68634.5	39394.3	39242.2	22614.8	-	-
mws0895	431.1	269.05	432.106	C21H20O10	[M-H]-	Genistein-7-O-Glucoside (Genistin)*	Flavonoids	Isoflavones	529-59-9	51119.9	54501.2	155005	47888	39462.1	35864.6	21485.6	30005	7622.52	37505	9990.7	4985.94	34766.9	24787.1	25596.2	C09126	ko00943
Lmgp004731	433.11	271.06	432.106	C21H20O10	[M+H]+	Genistein-7-O-galactoside*	Flavonoids	Isoflavones	-	22505	57505	25005	95208.6	66411.6	28656.4	159188	184118	267505	37489.4	32505	38777.9	80781.1	73085.1	65408.2	-	-
Lmgp004474	579.17	271.06	578.164	C27H30O14	[M+H]+	Genistein-7-O-galactoside-rhamnose*	Flavonoids	Isoflavones	-	360459	414368	392862	1.54619e+06	1.58001e+06	1.23842e+06	658755	794168	622711	585239	249474	332615	715200	725239	696541	-	-
Cmqp003383	206.08	146.06	205.074	C11H11NO3	[M+H]+	Gentianamine	Alkaloids	Pyridine alkaloids	22952-54-1	1.79503e+06	1.54815e+06	3503825	664001	833826	876712	897422	664471	851440	878125	2.15701e+06	1.4342e+06	1.62892e+06	1.31152e+06	1.42246e+06	C09961	-
WaYn005157	491.12	315.07	492.127	C23H24O12	[M-H]-	Gentisic acid 2-O-(6''-O-Feruloyl)Glucoside*	Phenolic acids	Phenolic acids	-	234577	402326	176285	1.20948e+06	885323	948011	282037	199868	166350	365814	182637	148179	512663	496820	406107	-	-
Wasn006585	447.22	315.18	448.231	C21H36O10	[M-H]-	Geranyl 3-O-xylopyranosyl-glucopyranoside	Others	Others	-	20031.6	30039.1	22548.2	21182.1	38674.9	148441	4770.8	2505	2132.13	2578.17	5745.09	3191.92	33639.9	22897.8	20747.3	-	-
Wasn006047	431.23	251.17	432.236	C21H36O9	[M-H]-	Glucosyl 10,11-dihydroxy-2,6-farneSadienoate	Others	Others	-	194489	243045	174319	39330.8	73027.4	12897.5	13641.9	15903.2	13118	115855	123877	73180.3	94312	72875.9	96085.5	-	-
Wasn003942	363.17	201.11	364.173	C16H28O9	[M-H]-	Glucosyl 6,9-dihydroxydec-4-enoic acid	Others	Others	-	38190.8	42122.4	35005	16646.9	25492.2	37270.8	26450.4	40165.4	22520.9	16655.4	35241.3	27429.9	22532.4	33306.9	41197.4	-	-
Lahp003997	655.19	331.08	654.18	C29H34O17	[M+H]+	Glucosyl-rhamnazin-3-O-β-D-glucoside*	Flavonoids	Flavonols	-	546576	374072	609806	285243	349518	267560	62784.5	50359.9	107906	87223.7	65704.2	174855	304046	326160	305775	-	-
Hmtn001302	299.08	137.02	300.084	C13H16O8	[M-H]-	Glucosyloxybenzoic acid*	Phenolic acids	Phenolic acids	-	807546	727787	1.25181e+06	639703	848167	662728	762366	998870	719868	1.25506e+07	1.38636e+07	1.02665e+06	2.3935e+06	2.84954e+06	3.14847e+06	-	-
MWSHC2022	359.1	197.05	360.106	C15H20O10	[M-H]-	Glucosyringic acid	Phenolic acids	Phenolic acids	33228-65-8	312203	396030	310652	448900	445773	282312	294393	194988	199129	190311	371800	254261	253514	330536	311097	-	-
Zapn005464	467.11	357.08	468.121	C28H20O7	[M-H]-	Gnemonol G	Others	Stilbene	-	256513	314983	239891	14180.9	38712.6	42555.8	22199.1	32235.7	20522.8	45492.5	30005	26207	109633	122016	86404.6	-	-
Xmyn008071	299.06	284.03	300.063	C16H12O6	[M-H]-	Gnetifolin B*	Flavonoids	Flavones	140671-06-3	2376.81	13135.5	2941.2	114860	131948	47118.5	21195	19989.9	21856.5	43685.5	12737.7	13226.6	30363	32644.2	38181.1	-	-
Zapn005507	453.13	347.09	454.142	C28H22O6	[M-H]-	Gnetin A*	Others	Stilbene	82084-87-5	16266.6	8155.76	5815.39	1.44223e+06	451594	584248	3.34984e+06	3.47891e+06	1.98468e+06	46037.4	36162.3	65561.3	1.28237e+06	1.0461e+06	881758	-	-
Lmmp001947	481.1	319.05	480.09	C21H20O13	[M+H]+	Gossypetin-3-O-glucoside*	Flavonoids	Flavonols	-	4.55728e+07	5.96534e+07	4.71375e+07	3.30234e+07	4.1613e+07	18292485	7631145	8879770	14673290	26895260	17245930	13457520	5.11771e+07	4.62187e+07	5.11454e+07	-	-
Lmmp002483	657.13	495.09	656.122	C27H28O19	[M+H]+	Gossypetin-3-O-glucuronide-8-O-glucoside	Flavonoids	Flavonols	-	2.38978e+06	1.71541e+06	1.98846e+06	648529	689332	611108	192055	144857	250900	236261	407461	314881	589462	667672	810102	-	-
Lmmp002796	627.16	319.05	626.148	C27H30O17	[M+H]+	Gossypetin-3-O-rutinoside	Flavonoids	Flavonols	-	575051	660246	774606	94662.7	75208.9	65979	42045.7	32995	72505	67159.9	24764.5	44005.5	125765	245390	175490	-	-
Lmmp002529	773.21	465.1	772.206	C33H40O21	[M+H]+	Gossypetin-3-O-rutinoside-8-O-rhamnoside	Flavonoids	Flavonols	-	5.81622e+06	2.86548e+06	5.73783e+06	83392.5	67994.3	50547.5	17015.5	13837.3	13347.1	10893.4	5451.45	7505	1.60532e+06	1.48569e+06	1.18671e+06	-	-
Zmhp003784	627.16	465.1	626.148	C27H30O17	[M+H]+	Gossypetin-7-O-(3''-glucosyl)rhamnoside; Rhodioflavonoside	Flavonoids	Flavonols	-	151379	208617	93444.3	696185	756731	650029	373833	271732	167991	280319	446587	346177	457106	627953	413177	-	-
Lmmp003271	481.1	319.05	480.09	C21H20O13	[M+H]+	Gossypetin-8-O-glucoside	Flavonoids	Flavonols	652-78-8	804189	877942	806078	230026	452153	146526	185005	221677	281301	318313	196821	321633	442675	504856	531425	C10051	-
Lman002731	341.09	135.04	342.095	C15H18O9	[M-H]-	Grevilloside F	Phenolic acids	Phenolic acids	1094004-50-8	212605	237671	124320	270836	212568	185986	83873.4	104101	216683	220842	163868	157285	154844	152512	175406	-	-
Labn002264	315.11	153.05	316.116	C14H20O8	[M-H]-	Grevilloside G	Phenolic acids	Phenolic acids	791846-69-0	1.29741e+07	1.98922e+07	13910964	2.85128e+07	3.61683e+07	3.70432e+07	2.05979e+06	1.86251e+06	1.02999e+06	3.13406e+06	1.73544e+06	2.75201e+06	1.49979e+07	1.3307e+07	1.86885e+07	-	-
pmp000097	142.09	124.07	141.079	C7H11NO2	[M+H]+	Guvacoline	Alkaloids	Piperidine alkaloids	495-19-2	392535	323885	337741	302717	302364	324643	363665	301122	356041	286699	305266	323741	360924	319595	332013	C16821	-
Wbjp004084	245.09	199.09	244.085	C13H12N2O3	[M+H]+	Harmalinic acid	Alkaloids	Alkaloids	-	7505	2505	10005	76103	52627.9	96365.9	127069	37410.5	118618	15106.1	9945.42	46047.8	26245.2	37074.9	39365.2	-	-
Wmbn000547	363.13	183.07	364.137	C15H24O10	[M-H]-	Harpagide	Terpenoids	Monoterpenoids	6926-08-5	37877.2	53393.6	31738.8	159755	127349	133876	32149.6	24209.8	22492.5	11736.5	15514	15459.5	47264.8	47529	48682	-	-
Zmsn002575	403.12	223.07	404.132	C17H24O11	[M-H]-	Hastatoside	Terpenoids	Monoterpenoids	50816-24-5	7723.92	13380.5	23535.2	33757	29050.5	58446.8	136389	132870	152921	33225.6	100965	97038.1	84165.5	100646	76386.8	-	-
Lmap001606	287.11	107.05	286.105	C13H18O7	[M+H]+	Helicidol*	Phenolic acids	Phenolic acids	106982-96-1	271160	182454	121491	126736	188939	116165	137029	166972	107266	112187	90135.3	111429	121437	129999	112577	-	-
MWSmce064	303.08	149.06	302.079	C16H14O6	[M+H]+	Hematoxylin	Phenolic acids	Phenolic acids	517-28-2	27505	36722.5	36636.3	199349	171797	418975	280005	292534	160005	52053.5	82505	62505	146947	140005	165314	-	-
Zbhp004510	465.14	303.09	464.132	C22H24O11	[M+H]+	Hesperetin-3'-O-glucoside*	Flavonoids	Flavanones	-	5.19676e+07	3.79146e+07	5.26094e+07	5.53114e+07	5.09698e+07	4.93801e+07	5.19559e+07	5.44575e+07	3.1337e+07	3.49546e+07	5.63953e+07	4.90306e+07	5.79524e+07	5.71127e+07	6.02971e+07	-	-
pme1598	463.12	301.07	464.132	C22H24O11	[M-H]-	Hesperetin-5-O-glucoside	Flavonoids	Flavanones	69651-80-5	2.83169e+07	4.0314e+07	2.57307e+07	4.10603e+07	3.14123e+07	3.9022e+07	2.26126e+07	2.15195e+07	1.16116e+07	3.05676e+07	2.19642e+07	1.83097e+07	3.1008e+07	3.41007e+07	3.28796e+07	-	-
pmb0645	627.19	465.2	626.185	C28H34O16	[M+H]+	Hesperetin-6-C-glucoside-7-O-glucoside	Flavonoids	Flavonols	-	576559	795569	223685	1.3928e+06	1.03535e+06	1.24033e+06	576655	722601	266200	1.07144e+06	370080	252517	664177	731063	851733	-	-
Lmzp002365	465.14	303.09	464.132	C22H24O11	[M+H]+	Hesperetin-7-O-glucoside*	Flavonoids	Flavanones	31712-49-9	4.34366e+06	4.53883e+06	2.84288e+06	2.50919e+06	865140	1.42737e+06	2.19076e+06	1.21258e+06	1.71544e+06	2.13763e+06	2005005	1.37563e+06	2.03939e+06	2.94086e+06	1.75595e+06	C16422	ko00941
MWSHY0019	611.2	303.09	610.19	C28H34O15	[M+H]+	Hesperetin-7-O-neohesperidoside(Neohesperidin)	Flavonoids	Flavanones	13241-33-3	1.84375e+07	7242365	8.00082e+06	1.29083e+07	1.3733e+07	9.47436e+06	6.21322e+06	7.52841e+06	6.50183e+06	4.47113e+06	2.91072e+06	3.47322e+06	1.04744e+07	9.98667e+06	1.04645e+07	C09806	ko00941
mws0036	609.18	301.09	610.19	C28H34O15	[M-H]-	Hesperetin-7-O-rutinoside (Hesperidin)	Flavonoids	Flavanones	520-26-3	131209	115967	212505	345005	226284	290212	359051	150224	78756.2	98477.7	109197	69261.3	115662	95690.7	90068.2	C09755	-
pmb0618	627.19	465.1	626.185	C28H34O16	[M+H]+	Hesperetin-8-C-glucoside-3'-O-glucoside	Flavonoids	Flavonols	-	487935	957119	363328	169130	143984	232951	261767	271727	128586	278767	158599	201700	162116	296104	282642	-	-
MWSslk141	625.22	317.1	624.205	C29H36O15	[M+H]+	Hesperidin methylchalcone	Flavonoids	Chalcones	24292-52-2	6.70534e+06	4.06027e+06	6.11891e+06	275257	234924	145005	30094.6	50555.7	161372	274578	38097.8	112120	1.21033e+06	1.70783e+06	1.31132e+06	-	-
Hamp011640	256.26	102.09	255.256	C16H33NO	[M+H]+	Hexadecanamide	Alkaloids	Alkaloids	629-54-9	55992	72048.5	31919.9	17126.6	36062.9	24195.6	24570.6	31264.9	35101.7	98141.4	36752.9	27247.3	12395.9	23935.6	25512.6	-	-
pma2987	142.1	124.09	141.09	C6H11N3O	[M+H]+	Histidinol	Alkaloids	Alkaloids	501-28-0	1.98698e+07	1.80614e+07	1.83775e+07	1.61657e+07	1.39866e+07	1.83005e+07	1.99137e+07	1.29244e+07	1.01885e+07	1.63911e+07	1.19662e+07	17520082	1.91398e+07	1.76255e+07	1.70054e+07	C00860	ko00340,ko01100,ko01110,ko01230
Wahp004841	465.14	303.09	464.131	C22H24O11	[M+H]+	Homoeriodictyol-7-O-β-O-glucoside*	Flavonoids	Flavanones	-	3.10758e+06	3.3579e+06	2.54069e+06	2.04931e+06	1.53043e+06	1.12481e+06	1.60348e+06	1.92232e+06	1.42083e+06	2.75637e+06	1.34729e+06	1.07379e+06	2.6489e+06	1.56434e+06	1.51907e+06	-	-
WaYn002313	373.11	193.05	374.121	C16H22O10	[M-H]-	Homosyringic Acid 4'-O-Glucoside	Phenolic acids	Phenolic acids	-	240794	397365	176351	561883	505549	554614	554514	422331	391899	421757	544220	335115	354391	382470	477502	-	-
Labn004865	433.11	271.06	434.121	C21H22O10	[M-H]-	Hydroxy isoliquiritigenin glucoside*	Flavonoids	Chalcones	-	403313	408566	274304	727728	892169	692310	1.23631e+06	1.26112e+06	1562764	1.58179e+06	1.0368e+06	972906	1.05858e+06	875696	788697	-	-
Lhjp120712	531.11	369.06	530.106	C25H22O13	[M+H]+	Hydroxydaphnoretin glucoside	Lignans and Coumarins	Coumarins	-	59601.5	111066	91582.1	128439	110814	77160.3	27505	36402.5	41541	38604.3	82655.7	26675.3	50026.8	69425.3	43218.3	-	-
Lmxn008846	197.12	153.13	198.126	C11H18O3	[M-H]-	Hydroxydihydrobovolide*	Others	Lactones	6067-11-4	47823.4	46828.6	34906.2	9314.22	8360.17	12711	13689.1	15572	14201.1	23931.1	30820.8	36019.9	35464.9	31332.3	31057.9	-	-
Layp000971	332.13	152.07	331.127	C14H21NO8	[M+H]+	Hydroxymenisdaurin D	Alkaloids	Alkaloids	-	1.10933e+06	1.47478e+06	1.13725e+06	1.09245e+06	795005	1.12107e+06	995974	950213	1.25987e+06	829767	981986	727712	1.09651e+06	1.02719e+06	951952	-	-
MWSmce264	153.06	123.05	154.063	C8H10O3	[M-H]-	Hydroxytyrosol	Phenolic acids	Phenolic acids	10597-60-1	67778.2	164642	74826.1	265643	306138	305026	12680	4790.13	6402.27	27712	14396.3	17598.5	157904	124284	129902	-	-
Cmyp003257	387.2	225.14	386.194	C19H30O8	[M+H]+	Icariside B1	Terpenoids	Terpene	109062-00-2	162505	296302	178226	7.06662e+06	5.9464e+06	7.76764e+06	95056.6	110005	84806.3	81498.3	48049.7	99568.8	1.88273e+06	2.58134e+06	1.64726e+06	-	-
Yacp008636	507.23	238.12	506.215	C26H34O10	[M+H]+	Icariside E4	Lignans and Coumarins	Lignans	126253-42-7	51729.9	52186.1	49203.1	433132	53564.5	97761.4	2960.68	13964.6	4118.48	695.268	149396	22692.5	60371.3	66175.9	71113.4	-	-
Hmln003754	521.2	359.15	522.21	C26H34O11	[M-H]-	Icariside E5	Others	Ketone compounds	126176-79-2	56527.5	49153.9	54146.2	100005	171655	106306	66901.4	121099	77801.2	151095	271369	133694	91422.9	92388.8	125830	-	-
pmb1096	118.07	91.05	117.058	C8H7N	[M+H]+	Indole	Alkaloids	Plumerane	120-72-9	243803	220882	169644	136465	165102	123196	117410	112325	109531	168936	86173.8	115309	175827	120272	134860	C00463	ko00380,ko00400,ko00999,ko01100,ko01110
pme1651	176.07	130.07	175.063	C10H9NO2	[M+H]+	Indole-3-acetic acid (IAA)	Alkaloids	Plumerane	87-51-4	18630.3	19689.5	11240.4	11512.2	33621.2	16434.9	45510.7	105382	89329.4	7428.3	38972.2	29411.3	41513.2	26308.9	37091.4	C00954	ko00380,ko01100,ko04075
Lcsn004327	289.08	88.04	290.09	C14H14N2O5	[M-H]-	Indole-3-acetyl-L-aspartic acid	Alkaloids	Plumerane	2456-73-7	27559.9	35467.9	21792.7	109119	99930.1	71107.9	157825	109266	148487	142505	29961.2	40702.4	52486.5	73354.3	76816.4	C22224	-
Zmbn005559	349.09	187.03	350.094	C16H18N2O5S	[M-H]-	Indole-3-cyano-2-O-glucoside	Alkaloids	Plumerane	-	9208.68	16911.8	12505	80795.5	144984	63276.9	21210.7	19355	18635.5	23736.8	15473.8	11329.8	28480	25513.2	36480.4	-	-
Lmrn003201	204.07	158.06	205.074	C11H11NO3	[M-H]-	Indole-3-lactic acid	Alkaloids	Plumerane	1821-52-9	49083.6	41971.8	20350	63843.9	99018.1	65978.1	60211.8	64349.8	81436.7	137857	109960	104265	72183.4	76796.2	84197.6	C02043	-
Lasp002993	487.19	325.14	486.189	C26H30O9	[M+H]+	Isobavachalcone glucoside	Flavonoids	Chalcones	-	216650	364235	199703	542631	260161	514160	120005	164805	71856.7	235934	153400	97940.9	209795	145146	115969	-	-
pmn001382	515.12	353.09	516.127	C25H24O12	[M-H]-	Isochlorogenic acid A*	Phenolic acids	Phenolic acids	2450-53-5	20005	29173.3	23133.6	21019.3	22373.3	51743.9	32112.9	34384.3	26737.5	39162.4	29178.9	18160.6	55389.9	62505	35005	-	-
pmn001384	515.12	353.09	516.127	C25H24O12	[M-H]-	Isochlorogenic acid C*	Phenolic acids	Phenolic acids	57378-72-0	20005	29173.3	23133.6	21019.3	22373.3	51743.9	32112.9	34384.3	26737.5	39162.4	29178.9	18160.6	55389.9	62505	35005	-	-
pmp000405	823.41	647.38	822.404	C42H62O16	[M+H]+	Isoglycyrrhizic acid	Terpenoids	Triterpene	-	27910.6	2657.55	10847.9	14044.2	4976.75	2864.96	21667.3	19656.9	38945.4	4659.46	10541.6	3313.49	2452.37	1809.51	3163.5	-	-
pme1611	433.11	313.07	434.121	C21H22O10	[M-H]-	Isohemiphloin	Flavonoids	Flavanones	3682-02-8	362957	838897	440465	281426	60005	30178.5	141602	55005	230417	37505	99174.6	95005	242137	256035	230157	-	-
Lmdp003286	465.1	303.06	464.096	C21H20O12	[M+H]+	Isohyperoside*	Flavonoids	Flavonols	35589-21-0	5.54986e+07	4.68091e+07	55487067	35156275	5.75157e+07	5.34672e+07	5.03918e+07	6.01075e+07	3.81923e+07	5.23199e+07	4.93655e+07	4.18647e+07	5.64068e+07	5.63573e+07	5.98546e+07	-	-
Lmmn002274	521.2	359.15	522.21	C26H34O11	[M-H]-	Isolariciresinol-9'-O-glucoside*	Lignans and Coumarins	Lignans	63358-12-3	167787	159662	159664	330128	325811	246323	362978	587926	325364	418127	584767	554403	382011	380830	368989	-	-
Zbzp003056	611.17	449.11	610.153	C27H30O16	[M+H]+	Isoorientin-7-O-glucoside*	Flavonoids	Flavones	-	243750	1000005	82665.9	144915	72245.6	117018	91488.9	178679	20164.9	99573.4	40447.8	30005	119403	130861	120423	-	-
MWS2044	139.11	69.03	138.105	C9H14O	[M+H]+	Isophorone	Others	Ketone compounds	78-59-1	2.17027e+06	2.06014e+06	2.32683e+06	2.36164e+06	2.55962e+06	2.30989e+06	2.50876e+06	2.62469e+06	2.36798e+06	2.16827e+06	2.36725e+06	2.58531e+06	1.47223e+06	1.46343e+06	1.48075e+06	C14743	-
Zaxn006988	301.22	301.22	302.225	C20H30O2	[M-H]-	Isopimaric acid*	Terpenoids	Ditepenoids	5835-26-7	40478.2	44988.3	52585.8	49351.8	43358.6	43351.3	130428	45876.3	40099.1	46581.1	295154	48759.3	44393.4	44778.8	47761.8	C09118	ko00904,ko01110
Hmcp001578	641.17	479.11	640.164	C28H32O17	[M+H]+	Isorhamnetin-3,7-O-diglucoside	Flavonoids	Flavonols	6758-51-6	102505	340005	100005	394045	224730	303607	467505	255389	106725	57971.7	60312.2	50852.2	244842	238870	186498	-	-
Zbpp002027	565.12	317.07	564.111	C25H24O15	[M+H]+	Isorhamnetin-3-O-(6''-malonyl)glucoside*	Flavonoids	Flavonols	-	17505	17687.1	8507.71	446023	291818	460364	7155.66	34122.1	6187.38	21447.7	17045.4	10097.6	99804.3	133700	101108	-	-
Zbpp001992	479.12	317.07	478.111	C22H22O12	[M+H]+	Isorhamnetin-3-O-Glucoside*	Flavonoids	Flavonols	5041-82-7	1.33328e+07	2.88351e+07	1.06279e+07	5.06205e+07	3.40212e+07	3.12713e+07	1.59544e+07	1.77115e+07	8.4618e+06	1.34464e+07	8.5066e+06	6.01221e+06	2.08272e+07	2.28642e+07	2.42506e+07	C22589	-
Hmcp002316	449.11	317.06	448.101	C21H20O11	[M+H]+	Isorhamnetin-3-O-arabinoside	Flavonoids	Flavonols	-	188814	476499	267266	925700	539258	642715	152807	115638	37088.8	203381	135220	59372.5	323580	296750	321091	-	-
MWSHY0064	625.17	317.07	624.169	C28H32O16	[M+H]+	Isorhamnetin-3-O-neohesperidoside*	Flavonoids	Flavonols	55033-90-4	19061950	34673210	33199550	5024830	3.11274e+06	3682325	1.45509e+06	1.65924e+06	6.62796e+06	14178078	6.07444e+06	4.62777e+06	7.42034e+07	7.08988e+07	6.8282e+07	-	-
MWSHY0135	625.18	317.08	624.169	C28H32O16	[M+H]+	Isorhamnetin-3-O-rutinoside (Narcissin)*	Flavonoids	Flavonols	604-80-8	33003970	38072225	6.82055e+07	1.26772e+07	4951630	3728930	1.56907e+06	2.96331e+06	7.90192e+06	1.70433e+07	4.99423e+06	5.27958e+06	7.34461e+07	6.80987e+07	6.1728e+07	-	-
Lmsp003252	641.17	317.07	640.164	C28H32O17	[M+H]+	Isorhamnetin-3-O-sophoroside	Flavonoids	Flavonols	-	270876	565005	328296	587147	435259	458857	606729	597167	148114	75362.4	74502.2	73337.6	272097	300426	295630	-	-
Lmsp003790	787.23	317.07	786.222	C34H42O21	[M+H]+	Isorhamnetin-3-O-sophoroside-7-O-rhamnoside	Flavonoids	Flavonols	41328-75-0	9.07983e+06	5.50184e+06	9.63931e+06	2505	5531.28	5005	5005	4354.94	14243.1	4058.79	58465.9	1445.87	2.67353e+06	2.5728e+06	2.47292e+06	-	-
Hmcp002207	479.12	317.06	478.111	C22H22O12	[M+H]+	Isorhamnetin-7-O-glucoside (Brassicin)*	Flavonoids	Flavonols	6743-96-0	1.66146e+07	3.07987e+07	1.37497e+07	3.94671e+07	4.04373e+07	3.45841e+07	2.03668e+07	15992214	9.29943e+06	1.22054e+07	1.05817e+07	7.20476e+06	2.89988e+07	2.88558e+07	24236850	-	-
Zbpp002351	317.06	153.02	316.058	C16H12O7	[M+H]+	Isorhamnetin; 3'-Methoxy-3,4',5,7-Tetrahydroxyflavone	Flavonoids	Flavonols	480-19-3	2546.38	1389.41	879.36	32207.5	20810.1	13763.6	8531.33	8126.9	6252.29	3782.53	695.88	1808.01	6480.89	8979.31	8996.74	C10084	-
MWSmce266	257.09	241.06	258.089	C15H14O4	[M-H]-	Isorhapontigenin*	Others	Stilbene	32507-66-7	75626.9	11293.6	17445.8	637779	471346	415728	1.34893e+06	488396	322288	240448	25589.5	124888	359477	381314	432548	-	-
WaYn002949	285.1	89.02	286.105	C13H18O7	[M-H]-	Isosalicin	Phenolic acids	Phenolic acids	-	29182.3	17483.6	18698.2	16169.3	14594.8	24977.6	16713.6	6569.61	7828.13	50999.4	87926.1	23650.5	27867.4	17536.8	19217.7	-	-
Lmlp006175	435.13	273.09	434.121	C21H22O10	[M+H]+	Isosalipurposide (Phlorizin Chalcone)	Flavonoids	Chalcones	4547-85-7	465847	400164	484994	491231	621681	445874	230457	350964	241516	640822	172844	277894	416144	391983	359509	C16406	ko00941
Zbsp004834	771.21	463.12	770.206	C37H38O18	[M+H]+	Isoscoparin-2''-O-(6'''-p-coumaroyl)-glucopyranoside	Flavonoids	Flavones	-	586443	675260	662964	5005	23041.2	4170.99	10005	7505	2450.33	5005	3387.01	2505	218805	212926	179990	-	-
Lcyp000676	355.1	163.04	354.095	C16H18O9	[M+H]+	Isoscopoletin-β-D-glucoside	Lignans and Coumarins	Coumarins	20186-29-2	34386.8	37474.5	30957.7	11799.4	10005	20186	7905.51	20548.1	12507.4	16308.9	43647.7	16806.7	20936.3	19197.8	28377.5	-	-
Lazn006152	343.15	105.03	342.147	C20H22O5	[M+H]+	Isoshonanin*	Lignans and Coumarins	Lignans	-	268049	308080	297558	313104	349649	358397	409831	391990	409131	419604	449684	413320	283753	385920	389359	-	-
Yshj000012	303.11	141.05	302.1	C13H18O8	[M+H]+	Isotachioside*	Phenolic acids	Phenolic acids	31427-08-4	10314.9	19605.7	12059.4	22776.1	35586.6	22486	21770.8	30297.6	23947.3	26399.8	35555.3	16860.6	25749.8	16696.1	23482.3	-	-
MWSmce040	153.05	65.04	152.047	C8H8O3	[M+H]+	Isovanillin	Others	Aldehyde compounds	621-59-0	44071.3	21875.8	37505	42244.3	18927.3	32505	57505	73045	64633.8	19006.9	20732.9	35744.9	32142.7	30005	23293.8	-	-
Lcsn000634	333.06	165.02	334.069	C16H14O8	[M-H]-	Jaboticabin	Others	Others	-	58199.9	98392.8	22505	92237.4	180493	172059	121440	99476.7	108437	225150	72715.4	141300	148902	68022.4	115501	-	-
Qazn004045	507.2	345.15	508.216	C22H36O13	[M-H]-	Jasminoside F-glucoside	Terpenoids	Monoterpenoids	-	22505	39459.8	6832.4	521585	519874	713961	9839.53	6837.86	7851.84	4901.42	7919.96	14712.8	194597	153982	138562	-	-
mws1068	285.04	151	286.048	C15H10O6	[M-H]-	Kaempferol (3,5,7,4'-Tetrahydroxyflavone)	Flavonoids	Flavonols	520-18-3	10975.9	19918.8	5796.52	19669.2	13728.5	10740.4	7279.74	7492.76	3171.45	17931.8	3526.3	3904.84	9530.85	10737.7	9299.23	C05903	ko00941,ko00944,ko01100,ko01110
Lahp002664	773.21	449.11	772.206	C33H40O21	[M+H]+	Kaempferol triglucoside*	Flavonoids	Flavonols	-	6714.68	10005	7505	182445	126088	35173.3	79877.1	106908	28439.2	23629.8	13849	12505	56791.9	58318.1	54991.5	-	-
Zmcn003728	609.15	285.04	610.153	C27H30O16	[M-H]-	Kaempferol-3,7-O-diglucoside	Flavonoids	Flavonols	25615-14-9	13779.3	35747.2	4586.17	17439.8	8047.15	8267.84	15005	18370.5	2759.51	12852.3	15005	5005	12015.1	14701.5	20188.7	-	-
Xmyp004945	757.22	287.06	756.211	C33H40O20	[M+H]+	Kaempferol-3-O-(6''-Rhamnosyl-2''-Glucosyl)Glucoside (Camelliaside A)	Flavonoids	Flavonols	135095-52-2	53880.5	60863.9	47173.4	54377.4	38747.6	50218.4	46176.1	95307.9	68590.3	22055.9	7505	11769.9	55376.3	93691.3	70005	-	-
Lmdp004892	535.11	287.05	534.101	C24H22O14	[M+H]+	Kaempferol-3-O-(6''-malonyl)galactoside*	Flavonoids	Flavonols	-	37644.1	55005	25005	452505	200005	201962	17306.9	10141.1	21434.7	98849.9	30005	9024.51	68356.4	80667.9	87724.4	-	-
Lmmp003817	535.11	287.05	534.101	C24H22O14	[M+H]+	Kaempferol-3-O-(6''-malonyl)glucoside*	Flavonoids	Flavonols	81149-02-2	30252.6	39068.7	30005	210237	125725	260665	25975.5	25413.2	20174.6	99503.2	36163.5	28410.9	78672.4	75755.8	77651.9	-	-
Lmyp004318	595.14	287.06	594.137	C30H26O13	[M+H]+	Kaempferol-3-O-(6''-p-Coumaroyl)galactoside*	Flavonoids	Flavonols	-	1.6174e+06	1.16716e+06	1.4346e+06	589345	492589	996809	605757	1.03053e+06	788860	714211	376519	396717	806822	806111	757384	-	-
MWSHY0161	595.145	287.057	594.137	C30H26O13	[M+H]+	Kaempferol-3-O-(6''-p-Coumaroyl)glucoside (Tiliroside)*	Flavonoids	Flavonols	20316-62-5	1.6174e+06	1.16716e+06	1.4346e+06	589345	492589	996809	605757	1.03053e+06	788860	714211	376519	396717	806822	806111	757384	C17140	-
Lmbp003668	419.1	287.05	418.09	C20H18O10	[M+H]+	Kaempferol-3-O-arabinoside	Flavonoids	Flavonols	-	821895	1.91596e+06	453071	903455	426993	835269	166565	250189	77832.2	843780	184816	143479	644468	634610	552127	-	-
pmn001637	417.08	285.04	418.09	C20H18O10	[M-H]-	Kaempferol-3-O-arabinoside (Juglanin)	Flavonoids	Flavonols	5041-67-8	116357	276646	68975.7	112300	47909.6	121356	15606.1	24818.1	3477.8	90878.7	127505	14834.5	96736.4	85611.7	120914	-	-
mws0913	447.09	285.04	448.101	C21H20O11	[M-H]-	Kaempferol-3-O-galactoside (Trifolin)*	Flavonoids	Flavonols	23627-87-4	1.12513e+07	1.46715e+07	4.31471e+06	7.88964e+06	3.78839e+06	6.91282e+06	2.31306e+06	2.72611e+06	210005	6.20871e+06	1.74212e+06	964167	9.12974e+06	6.0543e+06	6.28593e+06	C12626	ko00944,ko01110
MWSslk254	595.17	287.06	594.159	C27H30O15	[M+H]+	Kaempferol-3-O-glucorhamnoside*	Flavonoids	Flavonols	40437-72-7	4.1468e+07	5.66954e+07	4.25607e+07	2.94112e+07	2.45771e+07	4.90962e+07	3.97071e+07	4.5729e+07	3.42677e+07	4.28034e+07	2.19433e+07	2.01346e+07	4.0121e+07	3.51477e+07	3.61411e+07	-	-
MWSHY0136	449.11	287.06	448.101	C21H20O11	[M+H]+	Kaempferol-3-O-glucoside (Astragalin)*	Flavonoids	Flavonols	480-10-4	4.74998e+07	69039378	2.29245e+07	4.45676e+07	2.18966e+07	3.95223e+07	1.46814e+07	2.31194e+07	2920830	4.8351e+07	1.11409e+07	8.82667e+06	3.78289e+07	3.53364e+07	3.4136e+07	C12249	ko00944,ko01110
Lmsp004670	595.17	287.06	594.159	C27H30O15	[M+H]+	Kaempferol-3-O-glucoside-7-O-rhamnoside*	Flavonoids	Flavonols	2392-95-2	4.70874e+07	5.44873e+07	4.83447e+07	3.25117e+07	2.36171e+07	4.58918e+07	3.60874e+07	4.34969e+07	3.64787e+07	4.12008e+07	2.39683e+07	1.84539e+07	4.18137e+07	3.6894e+07	4.27437e+07	-	-
Lmzn001894	461.07	285.04	462.08	C21H18O12	[M-H]-	Kaempferol-3-O-glucuronide*	Flavonoids	Flavonols	22688-78-4	2.36531e+06	3.2072e+06	1.12419e+06	1.75115e+06	947826	1.7332e+06	588021	700184	416785	2.02392e+06	537426	407438	1.48159e+06	1.40793e+06	1.57154e+06	-	-
MWSHY0061	595.16	287.06	594.159	C27H30O15	[M+H]+	Kaempferol-3-O-neohesperidoside*	Flavonoids	Flavonols	32602-81-6	5.01443e+07	5.83174e+07	4.85138e+07	3.42139e+07	2.34901e+07	5.10701e+07	3.4732e+07	4.72606e+07	3.74851e+07	4.24598e+07	2.29209e+07	2.56377e+07	3.88665e+07	3.72482e+07	3.82871e+07	-	-
pme1605	593.15	285.04	594.159	C27H30O15	[M-H]-	Kaempferol-3-O-robinobioside(Biorobin)*	Flavonoids	Flavonols	17297-56-2	3.09248e+06	4.619e+06	1.89139e+06	2.2705e+06	1.31287e+06	2.31706e+06	780240	461850	476881	1.17992e+06	533315	594723	1.80571e+06	1.93539e+06	2.05084e+06	-	-
Lmsn002815	593.15	285.04	594.159	C27H30O15	[M-H]-	Kaempferol-3-O-rutinoside(Nicotiflorin)*	Flavonoids	Flavonols	17650-84-9	930287	1.4143e+06	608325	711866	465593	752274	587897	763845	553677	552681	422537	240801	805421	773248	754140	C21833	ko00944,ko01110
Lmpp003268	757.22	287.06	756.211	C33H40O20	[M+H]+	Kaempferol-3-O-rutinoside-7-O-glucoside	Flavonoids	Flavonols	34336-18-0	1.19771e+06	1.29322e+06	1.023e+06	185200	118507	135456	10005	15136	7505	134533	48851	56303.1	374976	315917	280433	-	-
Lmqp002170	773.21	449.11	772.206	C33H40O21	[M+H]+	Kaempferol-3-O-sophorotrioside*	Flavonoids	Flavonols	80714-53-0	6714.68	10005	7505	182445	126088	35173.3	79877.1	106908	28439.2	23629.8	13849	12505	56791.9	58318.1	54991.5	C12635	ko00944,ko01110
Xmyp005654	449.11	287.06	448.101	C21H20O11	[M+H]+	Kaempferol-4'-O-glucoside*	Flavonoids	Flavonols	52222-74-9	4.13469e+07	5.69844e+07	2.13537e+07	3.44135e+07	20411705	3.51681e+07	7.54147e+06	1.62311e+07	5.04881e+06	4.69123e+07	9.13008e+06	7.5723e+06	3.37769e+07	2.95295e+07	2.75578e+07	-	-
mws0089	447.09	285.04	448.101	C21H20O11	[M-H]-	Kaempferol-7-O-glucoside*	Flavonoids	Flavonols	16290-07-6	9.22679e+06	1.60788e+07	4.32095e+06	7.18305e+06	3.44283e+06	6.93316e+06	3.06296e+06	2.88451e+06	436819	7.42821e+06	1.99195e+06	1.2391e+06	7.04532e+06	4.90934e+06	5.51785e+06	-	-
Zmjp010858	455.35	437.34	454.345	C30H46O3	[M+H]+	Kanerocin	Terpenoids	Triterpene	-	44867.2	82510.5	45858.6	96009.1	102644	69756.8	48424.1	58247.1	28282.7	143591	122161	75398.7	79272.9	83149.7	83014.1	-	-
Zmjp011592	455.35	437.34	454.345	C30H46O3	[M+H]+	Kanerodione	Terpenoids	Triterpene	-	27933.6	36969.2	32694	19551.4	22098.2	14418	21440.7	27120.6	27477.3	36545.1	25707.8	29350.1	26646.3	24985.1	28090.6	-	-
Ymjm000113	477.2	181.09	478.205	C21H34O12	[M-H]-	Kanokoside B	Terpenoids	Terpene	-	117896	85495.8	83566.3	78888.8	84105.9	72834.9	122133	113584	108816	91437.8	214818	182919	123969	110810	136750	-	-
Lhgp102206	291.09	139.04	290.079	C15H14O6	[M+H]+	Katsumadin*	Others	Others	-	4.47263e+06	4.00526e+06	4.92178e+06	6.79181e+06	7.85584e+06	5.40849e+06	6.68887e+06	6.77919e+06	3.95946e+06	4.77737e+06	3.84433e+06	3.84238e+06	4.34053e+06	4.24583e+06	3.5485e+06	-	-
Hmjp000572	265.08	103.04	264.084	C10H16O8	[M+H]+	Kinsenoside*	Others	Lactones	151870-74-5	222293	208304	197585	213606	154650	242921	247828	267193	254717	142350	201233	235631	197689	206138	196974	-	-
Lmmn001294	331.1	153.02	332.111	C14H20O9	[M-H]-	Koaburaside*	Phenolic acids	Phenolic acids	41653-73-0	149656	196881	174457	90013.3	84398.3	65787.1	59620.4	64759.1	55854.9	48007.8	75318.9	39757.1	95672.5	97974.9	107908	-	-
Wbmn003185	221.16	221.15	222.162	C14H22O2	[M-H]-	Kobusone	Terpenoids	Sesquiterpenoids	24173-71-5	230593	206511	231175	221826	196315	240214	204136	191177	186669	230222	223338	216979	241602	227661	222307	-	-
zjzp121601	291.27	109.1	290.261	C20H34O	[M+H]+	Kolavenol	Terpenoids	Ditepenoids	19941-83-4	18292.5	17047.7	13463.7	26355.3	21255.9	20887.3	75808	44656.9	59421.8	732.252	513.338	1475.04	18621.3	20808.6	22067.2	-	-
Lmcp000282	162.11	85.03	161.105	C7H15NO3	[M+H]+	L-Carnitine	Alkaloids	Alkaloids	541-15-1	7.25121e+06	5.70126e+06	6.13325e+06	8.06245e+06	7.90667e+06	4.69568e+06	7.29556e+06	6.0899e+06	5.09717e+06	6.72044e+06	6.43003e+06	6.44543e+06	7.4758e+06	6.57365e+06	5.27804e+06	C00318	-
Lmyn001519	285.03	133.02	286.033	C11H10O9	[M-H]-	L-Malic acid-2-O-gallate	Phenolic acids	Phenolic acids	-	129936	84234.7	74421.7	144959	147722	51546.9	214937	643133	275365	218162	223737	250671	164008	201874	228900	-	-
Hmzp004605	463.13	301.08	462.116	C22H22O11	[M+H]+	Ladanetin-6-O-β-D-glucoside*	Flavonoids	Flavones	-	789201	494281	514927	1.97112e+07	2.48172e+07	1.75854e+07	8299540	2.3503e+07	1.47482e+07	4.52658e+06	7.37264e+06	7.15909e+06	14291279	1.34055e+07	1.31067e+07	-	-
Zbjn005313	347.17	167.11	348.179	C16H28O8	[M-H]-	Laminamplexoside C	Others	Others	-	46805.8	54426.9	38030.8	605153	1.43072e+06	451208	1949.89	5005	8355.32	10703.3	22505	15005	182685	213212	227114	-	-
HJN083	521.2	359.15	522.21	C26H34O11	[M-H]-	Lariciresinol-4'-O-glucoside	Lignans and Coumarins	Lignans	143663-00-7	5006.5	2505	18120.3	22505	28112.8	35005	15005	23119	36146.1	23259.1	28104.5	35154.4	15011.5	26121.3	25154	-	-
HJAP005	495.11	333.07	494.106	C22H22O13	[M+H]+	Laricitrin-3-O-glucoside*	Flavonoids	Flavonols	39986-90-8	6.23656e+06	9.86308e+06	8.49289e+06	3.95773e+06	4.00169e+06	2.44677e+06	875571	991351	1.38439e+06	2.36102e+06	1.82784e+06	1307505	4.61542e+06	3.65749e+06	5.4636e+06	-	-
HJAP155	465.1	333.07	464.096	C21H20O12	[M+H]+	Laricitrin-3-O-xyloside*	Flavonoids	Flavonols	-	40381.8	118250	89939.7	26478.1	25940.5	21688.3	12505	2505	10005	47505	21635.8	14503.7	51875.5	40587.7	20235.8	-	-
Zapn005573	679.2	585.15	680.205	C42H32O9	[M-H]-	Leachianol B*	Others	Stilbene	-	2463.13	2212.38	39346.7	175926	47332.8	147793	961055	1.08417e+06	647561	4334.08	3971.74	35715.1	252354	252302	271173	-	-
Smcn000644	331.1	108.02	332.111	C14H20O9	[M-H]-	Leonuriside A	Phenolic acids	Phenolic acids	121748-12-7	24080.5	32181.5	25780.3	138005	53712	56688.7	127560	173099	121180	40786.8	45861.2	40967.5	70431.1	77935.2	71565.8	-	-
Lhyp080702	353.23	261.22	352.225	C20H32O5	[M+H]+	Leopersin C(15-epi-leopersin C)	Terpenoids	Monoterpenoids	172821-84-0	112119	270770	266174	319936	191886	277292	253314	200352	173689	140632	150402	135019	208413	194832	246909	-	-
Lmfn001893	305.07	125.02	306.074	C15H14O7	[M-H]-	Leucocyanidin	Flavonoids	Flavones	27015-21-0	3.5296e+06	3.3153e+06	2.94545e+06	2.56965e+06	2.58966e+06	1.37342e+06	8.26875e+06	1.13241e+07	7.39351e+06	1.37398e+07	6.94989e+06	6.78993e+06	5.38752e+06	6.31291e+06	6.86682e+06	-	-
Zbsp003145	291.09	123.04	290.079	C15H14O6	[M+H]+	Leucopelargonidin; 3,4,5,7,4'-Pentahydroxyflavan	Others	Others	520-17-2	3.81658e+06	4.788e+06	3.16725e+06	2.94289e+06	2.13344e+06	2.62862e+06	6.24022e+06	6.81068e+06	6.93331e+06	8.34486e+06	6.25006e+06	7.15295e+06	4.46912e+06	4.80837e+06	4.44528e+06	-	-
Cmmn013378	301.22	301.22	302.225	C20H30O2	[M-H]-	Levopimaric acid*	Terpenoids	Ditepenoids	79-54-9	40583.6	48728.6	51332.8	55402.8	49193.5	46275.2	133257	48358.4	41676.8	46770.3	289684	44169.8	42872	45240.3	49563.6	-	-
Qatp010618	343.15	105.03	342.147	C20H22O5	[M+H]+	Lignans Machilin F*	Lignans and Coumarins	Lignans	-	887023	960153	1.06581e+06	1.04487e+06	1.12841e+06	1.16962e+06	1.32676e+06	1.3851e+06	1.41947e+06	1.26429e+06	1.37279e+06	1.41381e+06	948745	1.22072e+06	1.38738e+06	-	-
Wagp004981	509.13	347.08	508.122	C23H24O13	[M+H]+	Limocitrin 3-Glucoside	Flavonoids	Flavones	-	4.54729e+06	7.66872e+06	4.54957e+06	4.21601e+06	4.15565e+06	3.26115e+06	1.18564e+06	993860	1.87487e+06	1.84596e+06	1.79246e+06	1.06547e+06	3.06413e+06	3.32574e+06	3.30635e+06	-	-
Hmcp001628	671.18	347.07	670.174	C29H34O18	[M+H]+	Limocitrin-3,7-di-O-glucoside	Flavonoids	Flavonols	-	69789.3	275005	75460.7	52505	45966.2	20107.2	20005	9483.11	25005	10005	14194.7	10651.8	47164.7	52505	42649.1	-	-
Hmcp002298	479.12	347.07	478.111	C22H22O12	[M+H]+	Limocitrin-3-O-arabinoside	Flavonoids	Flavonols	-	43228.4	83259.5	60683.2	34274.2	47596.9	31228.3	3311.91	12505	5544.15	6208.33	8864.64	3484.27	38734.1	14400.9	26610.7	-	-
Hmcp002187	509.13	347.07	508.122	C23H24O13	[M+H]+	Limocitrin-3-O-galactoside*	Flavonoids	Flavonols	-	3.75701e+06	7.43155e+06	4.34781e+06	4.51844e+06	3.6571e+06	3.6722e+06	1.0867e+06	760687	1.37269e+06	1.74581e+06	2.57363e+06	1.22816e+06	3.7384e+06	3.62051e+06	3.44996e+06	-	-
Zbnp004766	509.13	347.07	508.122	C23H24O13	[M+H]+	Limocitrin-7-O-glucoside*	Flavonoids	Flavonols	-	4.10191e+06	6.34888e+06	4.78908e+06	4.0734e+06	4.196e+06	3.49333e+06	1.14944e+06	898159	1.37136e+06	1.82701e+06	2.21943e+06	1.20891e+06	3.71732e+06	3.72224e+06	3.96052e+06	-	-
Zbnp004589	655.19	347.07	654.18	C29H34O17	[M+H]+	Limocitrin-7-O-rutinoside*	Flavonoids	Flavonols	-	73547.8	116808	176357	156066	118496	92517.8	7505	22505	17505	14465.8	8657.77	10030.8	135005	115005	82370.8	-	-
HX1222	455.35	189.16	454.345	C30H46O3	[M+H]+	Liquidambronovic acid	Terpenoids	Triterpene	-	16194.3	30100.8	18189.7	27809	27283.1	24943.7	25038.8	27807.1	15098.5	42199	35927	28264.8	14306.2	32488.3	38570.3	-	-
Yshs000050	455.35	437.35	454.345	C30H46O3	[M+H]+	Lupane-20(29)-en-3-on-28-oic acid	Terpenoids	Triterpene	-	37304.2	54774.4	37397.3	59920.5	59904.1	47896.3	48901.9	58388	32916.7	86852.7	74256.3	60598.1	34886	62607.7	83383.2	-	-
MWS20147	449.11	287.06	448.101	C21H20O11	[M+H]+	Luteolin-3'-O-glucoside	Flavonoids	Flavones	5154-41-6	2.8243e+07	3.38396e+07	29046175	13142835	21814650	2.15536e+07	5.93317e+06	1.16615e+07	3462470	32529360	7242365	6663975	2.45691e+07	1.84903e+07	2.16094e+07	-	-
Hmpp003270	449.11	287.05	448.101	C21H20O11	[M+H]+	Luteolin-4'-O-glucoside*	Flavonoids	Flavones	6920-38-3	4.66433e+07	6.31885e+07	2.56605e+07	4.07253e+07	2.08049e+07	3.74954e+07	1.23539e+07	2.0271e+07	8.13431e+06	40279855	1.12112e+07	5.67301e+06	4.08474e+07	3.43125e+07	3.56193e+07	-	-
Hmmp002169	903.25	741.2	902.269	C39H50O24	[M+H]+	Luteolin-5,7-di-O-rutinoside	Flavonoids	Flavones	-	20259.7	26051.8	40420.2	57505	75005	52259.8	35005	55005	70005	14853.5	28498.1	36280.8	55124.8	46970.4	40605.8	-	-
Zmxp003107	611.16	287.06	610.153	C27H30O16	[M+H]+	Luteolin-7,3'-di-O-glucoside	Flavonoids	Flavones	52187-80-1	232933	265800	174146	338137	273518	976707	701603	770196	414929	327405	106961	360758	332502	481943	320861	-	-
pmp000587	535.11	287.05	534.101	C24H22O14	[M+H]+	Luteolin-7-O-(6''-malonyl)glucoside*	Flavonoids	Flavones	-	48426	58357	29902.7	313574	107036	256959	15153	20805.1	13528.5	109969	44487.9	23950.2	41989.2	107498	58057.3	C10103	-
Hmpp002612	611.16	287.05	610.153	C27H30O16	[M+H]+	Luteolin-7-O-gentiobioside	Flavonoids	Flavones	-	174238	288923	235355	381890	332505	1.40719e+06	576422	791832	557715	262246	101960	313768	354047	346928	308751	-	-
MWSHY0104	449.11	287.06	448.101	C21H20O11	[M+H]+	Luteolin-7-O-glucoside (Cynaroside)*	Flavonoids	Flavones	-	4.22876e+07	6.92501e+07	2.30376e+07	3.96843e+07	1.35781e+07	3.7176e+07	1.41128e+07	5297055	5.89624e+06	4.70501e+07	1.21415e+07	7.21265e+06	3.81672e+07	3.22047e+07	3.04354e+07	C03951	ko00944
MWSHY0080	595.17	287.06	594.159	C27H30O15	[M+H]+	Luteolin-7-O-neohesperidoside (Lonicerin)*	Flavonoids	Flavones	25694-72-8	4.5885e+07	5.87075e+07	4.44716e+07	3.60263e+07	1.86997e+07	5.31534e+07	3.91908e+07	4.60713e+07	3.93255e+07	4.26692e+07	2.16845e+07	2.09163e+07	3.92388e+07	4.38175e+07	3.93829e+07	C12630	ko00944
pmp000593	595.17	287.06	594.159	C27H30O15	[M+H]+	Luteolin-7-O-rutinoside*	Flavonoids	Flavones	3563-98-2	7.78e+06	1.33238e+07	7.92388e+06	6.92079e+06	4.58378e+06	9.47471e+06	5.87252e+06	8.82358e+06	5.03234e+06	7.0609e+06	4.36754e+06	2.74713e+06	7.18279e+06	7.96973e+06	6.8145e+06	-	-
Lmmn003020	419.17	404.15	420.178	C22H28O8	[M-H]-	Lyoniresinol	Lignans and Coumarins	Lignans	14464-90-5	122505	19724.6	26160.5	56578.5	30613.1	29577.9	108433	332505	51854.2	95617.6	195140	394881	73920.4	108188	61541	-	-
Cmhp002692	641.17	317.06	640.164	C28H32O17	[M+H]+	Madreselvin A	Flavonoids	Flavones	188682-83-9	169102	498754	232217	712303	378112	407317	590635	539019	209307	134025	217505	63990.5	344303	372411	334987	-	-
Lcsn003955	287.05	125.03	288.063	C15H12O6	[M-H]-	Maesopsin*	Flavonoids	Other Flavonoids	5989-16-2	10363	17691.7	10688	282328	260837	118069	130101	107963	78655.8	46959.6	45620.9	36078.7	111721	102415	91870.6	-	-
Lcyp000681	291.09	139.04	290.079	C15H14O6	[M+H]+	Mahuanin B*	Others	Others	-	1.0766e+07	1.04884e+07	1.03404e+07	9.72277e+06	1.40605e+07	1.35434e+07	9.12564e+06	1.34992e+07	8.72872e+06	9.59581e+06	6.83062e+06	7.34044e+06	1.20201e+07	9.67451e+06	1.26253e+07	-	-
Lazp004218	547.14	299.09	546.137	C26H26O13	[M+H]+	Malonyl Wistin*	Flavonoids	Isoflavones	-	144091	104472	89889.9	29791.4	29329.9	21776.9	9730.82	10690.4	9819.27	73279.5	19726.6	17699.2	31761.8	44554.3	38078.7	-	-
Happ001851	655.19	331.09	655.187	C29H35O17+	[M]+	Malvidin-3,5-di-O-glucoside (Malvin)*	Flavonoids	Anthocyanidins	16727-30-3	2.21503e+07	1.77176e+07	2.80887e+07	204455	415379	248936	20081.7	27505	97682.4	97445.3	123289	30112.7	7.15304e+06	6.59525e+06	6.13864e+06	C08718	-
Zbzp002041	655.18	331.08	655.187	C29H35O17+	[M]+	Malvidin-3,5-di-O-glucoside*	Flavonoids	Anthocyanidins	-	5.53813e+07	4.53324e+07	6.81123e+07	697848	829548	544301	100957	87091.3	204279	163447	180005	100287	1.76971e+07	1.68896e+07	1.55836e+07	-	-
Zbzp103955	535.14	331.08	535.145	C25H27O13+	[M]+	Malvidin-3-O-(6''-O-acetyl)glucoside	Flavonoids	Anthocyanidins	101072-66-6	1.02224e+08	8.13491e+07	9.12392e+07	1.73501e+07	2.00851e+07	1.58418e+07	2.40826e+06	3.39399e+06	4.44154e+06	1.50798e+07	5.64907e+06	3.30953e+06	5.49808e+07	5.5149e+07	55797404	-	-
Lmpp003611	655.17	331.08	655.166	C32H31O15+	[M]+	Malvidin-3-O-(6''-O-caffeoyl)glucoside	Flavonoids	Anthocyanidins	-	3.51305e+06	3.16327e+06	4.47552e+06	1.6323e+06	1.63441e+06	2.51949e+06	411976	417974	336424	538395	433659	665568	1.62994e+06	2.28635e+06	1.79682e+06	-	-
Lmpp003958	639.17	331.08	639.171	C32H31O14+	[M]+	Malvidin-3-O-(6''-O-p-coumaroyl)glucoside	Flavonoids	Anthocyanidins	158189-28-7	17948455	17314860	8.94517e+06	7.01678e+07	7.92286e+07	6.38396e+07	1.83493e+07	1.63643e+07	3.36264e+07	6.58784e+07	3.97534e+07	3.78245e+07	9.69376e+07	1.12066e+08	1.0601e+08	-	-
Happ003269	801.22	331.08	801.224	C38H41O19+	[M]+	Malvidin-3-O-(6''-O-p-coumaroyl)glucoside-5-O-glucoside	Flavonoids	Anthocyanidins	-	2.96069e+07	2.34393e+07	3.08355e+07	32821.9	20337.3	14776.4	11925.2	8704.76	92505	11765.9	10363.6	616506	1.0206e+07	1.15632e+07	1.29639e+07	-	-
Cmxn006627	285.04	185.06	286.048	C15H10O6	[M-H]-	Maritimetin	Flavonoids	Aurones	576-02-3	11398.5	15164.6	3830.88	15041.1	6450.75	13314.5	6108.11	4311.96	1340	15298.5	4566.8	1810.04	9409.62	10779.5	11075.5	C08720	-
Cmmn005231	391.14	59.01	392.147	C20H24O8	[M-H]-	Massoniresinol; Vladinol A	Lignans and Coumarins	Lignans	96087-10-4	60005	76365.5	46772.5	355705	629867	273691	6468.19	7505	2763.68	11980.4	7505	8285.52	102126	116428	117700	-	-
pmp000682	538.23	359.15	520.194	C26H32O11	[M+NH4]+	Matairesinol-4'-O-glucoside (Matairesinoside)	Lignans and Coumarins	Lignans	23202-85-9	56272	49960.3	52012.8	111813	129678	94903.3	308907	296553	328934	192501	191460	181678	119072	169290	166384	-	-
Lmtn002997	493.1	331.05	494.106	C22H22O13	[M-H]-	Mearnsetin-3-O-glucoside	Flavonoids	Flavones	-	1.06279e+06	1.35302e+06	1.20396e+06	360400	527951	249847	172490	123934	229049	285628	365130	154689	907965	639775	616051	-	-
Lmtn002916	507.08	331.05	508.085	C22H20O14	[M-H]-	Mearnsetin-3-O-glucuronide	Flavonoids	Flavones	-	205256	326762	162028	102092	141886	41315.6	40096	42174.3	34219.5	111544	116743	55548.9	159007	151133	135863	-	-
pmb0818	206.08	145.05	205.074	C11H11NO3	[M+H]+	Methoxyindoleacetic acid	Alkaloids	Plumerane	3471-31-6	1.86995e+06	1.84872e+06	1.37595e+06	747515	767674	974196	526989	566305	779180	1.36595e+06	652826	744031	982116	995191	1.07135e+06	C05660	ko00380
Cmsn002813	317.07	165.02	318.074	C16H14O7	[M-H]-	Methyl 2-O-(4-hydroxybenzoyl)-2,4,6-trihydroxyphenylacetate	Phenolic acids	Phenolic acids	-	6689.71	10669.4	6689.92	31278.1	26413.1	13177	5644.77	10472.1	1655.2	7389.15	3019.87	1302.6	13667	6026.02	14621.6	-	-
Wcgn003981	329.09	167.03	330.095	C14H18O9	[M-H]-	Methyl 3-O-glucosyl-4-hydroxybenzoate	Phenolic acids	Phenolic acids	155112-92-8	3.08386e+06	2.79667e+06	3.01176e+06	3.66989e+06	2.71393e+06	4.17288e+06	2.57733e+06	2.63184e+06	1.78973e+06	3.96881e+06	2.67156e+06	1.79258e+06	2.89161e+06	2.5491e+06	3.28284e+06	-	-
MWSmce582	144.07	84.04	143.058	C6H9NO3	[M+H]+	Methyl L-pyroglutamate	Alkaloids	Pyrrole alkaloids	4931-66-2	168690	153992	91435.1	47885	98300.1	84712.2	62270.5	66336.5	43764.2	166616	33393.8	101906	93948.8	90145.3	83821	-	-
MWSmce355	211.06	181.01	212.069	C10H12O5	[M-H]-	Methyl Syringate	Phenolic acids	Phenolic acids	884-35-5	53729.6	44422.4	43340.9	53892.2	80415.4	54291.6	19577.3	17322.2	32256.1	26869.6	19489.6	28663.7	30350.3	39895.8	33044.2	-	-
Hmyp002656	222.08	130.06	221.069	C11H11NO4	[M+H]+	Methyl dioxindole-3-acetate	Alkaloids	Plumerane	57061-18-4	74711.1	68413	45371	11363.4	11351.2	29646.3	34684.6	23074	35140.2	24046.2	49515.9	52877.2	32456.1	23661.4	32397.4	-	-
MWSmce230	183.03	124.02	184.037	C8H8O5	[M-H]-	Methyl gallate*	Phenolic acids	Phenolic acids	99-24-1	169463	144274	145511	62156.9	87881.8	25772.1	25248	69119.7	64686.9	52312.6	36145.6	30341.5	42945.9	42013.1	34850.5	-	-
Hmhp002580	413.14	136.07	412.137	C19H24O10	[M+H]+	Methylpicraquassioside A	Lignans and Coumarins	Coumarins	-	56118.8	77233.4	52026.1	49254.2	68490.1	36045.4	35309.9	35413.1	36061.7	52238.2	43135.5	43420.1	82505	52831.4	41568.2	-	-
Qmgp102415	369.18	160.07	368.174	C21H24N2O4	[M+H]+	Mitraphylline	Alkaloids	Plumerane	509-80-8	9634	16511.5	26696.7	17405.8	5707.39	4248.23	14141	5005	8423.22	6670.49	20638	23380.5	8708.8	18361.2	25005	C09227	-
Labp005127	681.21	587.17	680.205	C42H32O9	[M+H]+	Miyabenol C	Others	Stilbene	109605-83-6	1940.58	5005	687.238	319515	54425.1	273257	243363	863484	444039	1940.58	5005	7023.12	209660	191027	168681	-	-
pme3514	301.04	151	302.043	C15H10O7	[M-H]-	Morin*	Flavonoids	Flavonols	480-16-0	992598	1.70016e+06	737727	3.04877e+06	2.23139e+06	1.60824e+06	898462	730383	901827	1.94598e+06	632949	440150	1.25394e+06	1.3019e+06	1.35534e+06	C10105	-
Lmfn004065	433.08	300.03	434.085	C20H18O11	[M-H]-	Morin-3-O-arabinoside*	Flavonoids	Flavonols	-	1.29334e+06	2.46454e+06	927474	1.81107e+06	990369	1.58595e+06	803921	789839	152301	1.30889e+06	462556	406133	1.19204e+06	1.10929e+06	1.02796e+06	-	-
Lmfn004036	433.08	300.03	434.085	C20H18O11	[M-H]-	Morin-3-O-lyxoside*	Flavonoids	Flavonols	-	1.23059e+06	2.53933e+06	852788	1.46421e+06	918480	1.36346e+06	473129	402295	154193	859857	441747	286202	1.10946e+06	1.48659e+06	1.04414e+06	-	-
Lmfp004055	435.09	303.05	434.085	C20H18O11	[M+H]+	Morin-3-O-xyloside*	Flavonoids	Flavonols	-	774360	2.63788e+06	701073	2.0045e+06	1.26727e+06	1.58861e+06	472464	707853	390005	1.48939e+06	436308	498938	1.29517e+06	1.08295e+06	835353	-	-
Lmhn011365	455.35	455.35	456.36	C30H48O3	[M-H]-	Morolic acid*	Terpenoids	Triterpene	559-68-2	9.55866e+06	1.12097e+07	9.7331e+06	8.73058e+06	7.5969e+06	8.94145e+06	1.15638e+07	1.05052e+07	1.15842e+07	1.07582e+07	8.28397e+06	9.63755e+06	1.21987e+07	1.15832e+07	1.10753e+07	-	-
Zasp009163	455.35	203.18	454.345	C30H46O3	[M+H]+	Mudanpinoic acid A	Terpenoids	Triterpene	203511-36-8	69912.4	69225.3	65371.4	205256	297739	141842	33234.5	39223.3	26304.1	153068	213344	117767	118945	131701	126149	-	-
Zmyp010736	311.17	161.1	310.157	C20H22O3	[M+H]+	Myricarborin	Terpenoids	Ditepenoids	-	54617.5	17095.2	15112.3	96219.8	174577	44195.9	32503.8	29131.6	50479.7	329339	45551.6	109686	39255	80446.9	103528	-	-
Lhfp112926	343.15	163.08	342.147	C20H22O5	[M+H]+	Myricatomentogenin	Others	Others	-	27577.6	59772.1	65196	73942.2	47456.5	91269.9	96475.9	94106.9	51389.7	103674	52401.4	105112	38421.7	99695.8	109061	-	-
mws0032	319.04	153.02	318.038	C15H10O8	[M+H]+	Myricetin	Flavonoids	Flavonols	529-44-2	961464	1.21577e+06	1.39124e+06	140149	149763	41343.1	75606.4	32505	198291	638320	43468.3	128795	379858	533801	445005	C10107	ko00941,ko00944,ko01110
HJAP018	523.1	319.05	522.101	C23H22O14	[M+H]+	Myricetin-3-O-(6''-acetyl)glucoside	Flavonoids	Flavonols	-	191062	294829	254188	475428	912505	445005	250005	510005	172505	202505	99138	117505	262619	180909	136643	-	-
pmn001640	449.07	316	450.08	C20H18O12	[M-H]-	Myricetin-3-O-arabinoside*	Flavonoids	Flavonols	132679-85-7	788192	1.61751e+06	1.05405e+06	82713.2	134306	55053.9	52210.9	19618	62505	151174	41603.3	31854	490718	386323	470005	-	-
Lmdp002969	481.1	319.06	480.09	C21H20O13	[M+H]+	Myricetin-3-O-galactoside*	Flavonoids	Flavonols	15648-86-9	5.40819e+07	4.29704e+07	5.80071e+07	2.84136e+07	3.74733e+07	2.13144e+07	10933745	1.99997e+07	2.16873e+07	3.46488e+07	1.99315e+07	1.78029e+07	51609122	5.26683e+07	5.20147e+07	-	-
Zmdp003457	627.16	319.05	626.148	C27H30O17	[M+H]+	Myricetin-3-O-galactoside-3'-O-rhamnoside*	Flavonoids	Flavonols	-	454205	751394	915956	65005	97505	100005	86682.7	30005	22505	53308	23867.9	20319.8	220657	211738	189956	-	-
Hmlp002821	495.08	319.04	494.07	C21H18O14	[M+H]+	Myricetin-3-O-glucuronide	Flavonoids	Flavonols	77363-65-6	5.2512e+06	6.57774e+06	5.42836e+06	1.30285e+06	1.27783e+06	1.04041e+06	508432	414864	1042505	5.39165e+06	2.79935e+06	1.93922e+06	4.33105e+06	4169890	3.59327e+06	-	-
Lmsp003729	627.16	319.05	626.148	C27H30O17	[M+H]+	Myricetin-3-O-rutinoside*	Flavonoids	Flavonols	-	346632	681302	1247505	95005	120770	60397.6	48014.8	57658.7	34489.5	75573.5	26865	28880.5	186524	192108	175456	-	-
Lmfn003630	449.07	316.02	450.08	C20H18O12	[M-H]-	Myricetin-3-O-xyloside*	Flavonoids	Flavonols	-	838928	1.64615e+06	1.31291e+06	167208	125968	65638.7	11644.3	25810.8	31767.9	134398	40854.2	44334	412143	475056	472585	-	-
Lmpp003465	481.1	319.04	480.09	C21H20O13	[M+H]+	Myricetin-3-O-β-D-glucoside*	Flavonoids	Flavonols	19833-12-6	4.56745e+07	4.43732e+07	4.43273e+07	3.22911e+07	4.09972e+07	2.29971e+07	2.10639e+07	2.18535e+07	2.89136e+07	3.28002e+07	2.09297e+07	1.49753e+07	5.80506e+07	4.64671e+07	4.58931e+07	-	-
Lakp003108	643.15	319.05	642.143	C27H30O18	[M+H]+	Myricetindiglucoside	Flavonoids	Flavonols	-	65576.1	65278.5	39554.3	123459	131146	109503	74118.9	69816.4	53263.4	36052.5	22534.5	25477.4	82665.9	68328.9	70005	-	-
Yaap009385	415.21	119.09	414.204	C24H30O6	[M+H]+	Myrtucommulone B	Others	Others	54247-23-3	3.16713e+07	3.11171e+07	3.00892e+07	3.35078e+07	2.98992e+07	3.35734e+07	3.48529e+07	3.60539e+07	4.21758e+07	4.58842e+07	3.66321e+07	3.01212e+07	2.37689e+07	2.53063e+07	2.79261e+07	-	-
pmb0426	219.15	174.09	218.142	C13H18N2O	[M+H]+	N,N-Dimethyl-5-methoxytryptamine	Alkaloids	Plumerane	1019-45-0	7505	5005	3041.07	17505	25005	14926.5	60005	45005	47505	60309	25735.6	47753	27505	16654.6	30005	C08309	-
Xmbn003152	367.16	235.12	368.158	C17H24N2O7	[M-H]-	N-(1-deoxy-α-D fructos-1-yl)-L-tryptophan	Alkaloids	Alkaloids	-	57205.9	41785.9	30355.2	29815.9	18335.3	32463.3	45758.7	33330.5	29073.3	44080.3	46537.7	80892.3	26710	44246	31125.3	-	-
MWStz070	182.08	91.05	181.074	C9H11NO3	[M+H]+	N-(2-Hydroxy-4-methoxyphenyl)acetamide	Alkaloids	Phenolamine	58469-06-0	2.68067e+07	2.85899e+07	2.32206e+07	3.58008e+07	3.56665e+07	4.29456e+07	3.77281e+07	4.58647e+07	3.59948e+07	3.22482e+07	2.27996e+07	2.97349e+07	3.4627e+07	3.54489e+07	3.05546e+07	-	-
mws0677	219.11	160.08	218.106	C12H14N2O2	[M+H]+	N-Acetyl-5-hydroxytryptamine	Alkaloids	Plumerane	1210-83-9	31411.1	28646.9	23895.3	2739.47	20648.9	17505	13334.5	32813.5	20005	32505	24869.8	32505	21372.3	22505	20005	C00978	ko00380,ko01100,ko01110
MWS3020	145.13	86.1	144.126	C7H16N2O	[M+H]+	N-Acetylcadaverine	Alkaloids	Alkaloids	32343-73-0	510571	482971	467090	408249	424275	455051	506582	455584	492378	412792	421398	462404	506479	450740	420973	-	-
pme2693	131.12	114.09	130.111	C6H14N2O	[M+H]+	N-Acetylputrescine	Alkaloids	Alkaloids	18233-70-0	10771.3	9734.05	10273.8	9284.73	12251.1	10025.4	8800.69	7660.94	6722.37	7615.19	8058.34	7807.24	12106.6	9092.15	8350.92	C02714	ko00330,ko01100
pmp001287	120.08	103.05	119.073	C8H9N	[M+H]+	N-Benzylmethylene isomethylamine	Alkaloids	Alkaloids	-	1.65404e+07	2.29762e+07	2.18678e+07	1.86108e+07	1.58026e+07	2.28574e+07	4.84506e+07	5.26242e+07	4.426e+07	2.45271e+07	2.61831e+07	3.58298e+07	3.10911e+07	3.09763e+07	2.91712e+07	-	-
pmb0496	307.18	177.05	306.169	C15H22N4O3	[M+H]+	N-Feruloylagmatine	Alkaloids	Phenolamine	-	182443	285427	172465	26105.9	21919.9	26962	84120.1	94740.6	54914.8	67000.5	76552.3	88226.8	77524.8	74910.8	92247.6	C18325	ko00999,ko01100,ko01110
Wafp004334	476.2	177.05	475.184	C24H29NO9	[M+H]+	N-Feruloyltyramine 4'-glucoside	Alkaloids	Phenolamine	-	112505	240005	78116.8	172505	242505	124276	143410	265005	43418.7	222505	155005	77505	100005	80005	147505	-	-
Wayp004349	481.29	319.24	480.283	C25H40N2O7	[M+H]+	N-Hydroxydecanoyl nornicotine glucoside	Alkaloids	Pyridine alkaloids	-	5.58956e+06	7.57769e+06	5.24309e+06	943371	1097505	1312505	1.05315e+06	1.24489e+06	1.45578e+06	1.74385e+06	750965	919459	2.16935e+06	2.32109e+06	2.28606e+06	-	-
Qmdp090606	370.2	132.1	370.201	C22H28NO4+	[M]+	N-Methyltetrahydropalmatine	Alkaloids	Alkaloids	47528-98-3	101376	145594	119544	84085.6	104586	140170	197569	188804	71236.4	127468	135415	145698	134119	141281	161154	-	-
Zbqp003804	305.19	149.11	304.179	C17H24N2O3	[M+H]+	N-Octanoyl-nornicotine	Alkaloids	Pyridine alkaloids	-	30005	50108.1	42109.9	159722	146790	154490	240005	116952	230005	190534	141366	200005	99314	69416.7	65301.9	-	-
mws0983	326.31	62.06	325.298	C20H39NO2	[M+H]+	N-Oleoylethanolamine	Alkaloids	Alkaloids	111-58-0	9394.31	12714.7	7212.09	6155	8277.08	4274.82	3753.75	6360.05	3473.84	1440.34	1592.45	523.908	2525.41	3226.75	4368.8	C20792	-
Wcsp002246	344.13	147.04	343.121	C22H17NO3	[M+H]+	N-Phenylethylcrinasiadine	Alkaloids	Alkaloids	-	1.71696e+06	2.37792e+06	1.54522e+06	533279	450553	548087	494250	488819	586955	999112	609935	429117	697310	628237	671332	-	-
Smcp000882	328.13	310.12	327.132	C15H21NO7	[M+H]+	N-benzoyl-2-aminoethyl-β-D-glucopyranoside	Alkaloids	Alkaloids	-	206781	280049	214827	209950	181890	302839	379453	532600	429870	169754	294849	370837	285956	302920	292939	-	-
HJKP000649	136.07	91.05	135.068	C8H9NO	[M+H]+	N-benzylformamide	Alkaloids	Alkaloids	6343-54-0	4.92343e+06	4.84603e+06	4199410	6.00645e+06	6.21514e+06	6.59177e+06	7.11333e+06	7.71529e+06	6.88384e+06	5.59796e+06	4.0289e+06	5.5649e+06	5.87323e+06	5.75319e+06	5.51116e+06	C15561	-
pma0702	558.28	207.07	557.274	C29H39N3O8	[M+H]+	N1,N8-Bis(sinapoyl)spermidine	Alkaloids	Phenolamine	-	48994.2	47707.3	39061.3	10109	25906.1	17345.8	62294.2	67944.3	73777.3	92517.8	91103.8	54934.8	46245.8	54934.8	53489.3	C21170	-
Lazp003665	525.19	525.2	524.189	C25H32O12	[M+H]+	Nagilactone C glucoside	Terpenoids	Ditepenoids	-	468942	1650005	1265005	611932	741054	881404	2290005	571230	962505	682107	432284	324330	499652	308886	259653	-	-
pme0376	271.06	151	272.068	C15H12O5	[M-H]-	Naringenin (5,7,4'-Trihydroxyflavanone)*	Flavonoids	Flavanones	480-41-1	206587	272018	129911	50235.5	63693.8	99610.4	196082	154163	244492	180824	35775.1	62832.6	109351	125246	148853	C00509	ko00941,ko00943,ko01100,ko01110
pme2960	273.08	153.02	272.068	C15H12O5	[M+H]+	Naringenin chalcone; 2',4,4',6'-Tetrahydroxychalcone	Flavonoids	Chalcones	73692-50-9	458556	332062	202012	61002.5	62630.4	103516	185634	155233	269947	188775	35843.7	106177	127159	152136	199828	C06561	ko00941,ko01100,ko01110
HJN087	433.12	271.06	434.121	C21H22O10	[M-H]-	Naringenin-4'-O-glucoside*	Flavonoids	Flavanones	-	924189	926623	928928	1.33892e+06	1.5438e+06	1.0257e+06	550859	862070	508368	1.23134e+06	348028	594235	1.06659e+06	832137	660407	-	-
pma0791	521.13	273.08	520.122	C24H24O13	[M+H]+	Naringenin-7-O-(6''-malonyl)glucoside	Flavonoids	Flavanones	-	240745	199374	242872	109167	176135	112114	199146	181296	385005	169660	73220.3	138576	193913	194199	195506	-	-
mws1179	433.11	271.07	434.121	C21H22O10	[M-H]-	Naringenin-7-O-glucoside (Prunin)*	Flavonoids	Flavanones	529-55-5	267726	701149	225406	567343	704785	536822	725886	947091	1.20244e+06	1.59841e+06	787807	571326	756295	720364	625436	C09099	ko00941,ko01100
pme1816	353.09	191.06	354.095	C16H18O9	[M-H]-	Neochlorogenic acid (5-O-Caffeoylquinic acid)*	Phenolic acids	Phenolic acids	906-33-2	64235.7	119141	106654	100211	33966.6	121251	76270.2	147427	59548.9	83002.3	111828	102403	90142.5	91522.5	98771.9	C17147	-
Zmpn006252	905.27	811.22	906.268	C56H42O12	[M-H]-	Neohopeaphenol A	Others	Stilbene	-	44071.2	47076.1	59147.2	54027	10812.8	46293.2	292566	654156	265084	532.677	53009.2	9263.57	81795.8	79430.3	64604.3	-	-
WaYn005089	447.13	285.08	448.137	C22H24O10	[M-H]-	Neosakuranin	Flavonoids	Flavanones	-	8.77929e+06	1.49008e+07	4.30913e+06	6.51856e+06	3.31708e+06	7.19559e+06	1.80772e+06	2.77481e+06	608203	6.20896e+06	1.56969e+06	1.25147e+06	7.2047e+06	5.83859e+06	5.47514e+06	-	-
Hmgp002148	479.12	317.06	478.111	C22H22O12	[M+H]+	Nepetin-7-O-alloside	Flavonoids	Flavones	-	1.8768e+07	3.07603e+07	1.5018e+07	4.74086e+07	4.19034e+07	3.56406e+07	1.99338e+07	1.70206e+07	9.69968e+06	1.76835e+07	1.1033e+07	7.46453e+06	3.17873e+07	1.89391e+07	2.7623e+07	-	-
Hmgp002036	479.12	317.06	478.111	C22H22O12	[M+H]+	Nepetin-7-O-glucoside(Nepitrin)*	Flavonoids	Flavones	569-90-4	1.29164e+07	2.75309e+07	1.11629e+07	5.56499e+07	3.75887e+07	3.47585e+07	1.63373e+07	1.1988e+07	1.41699e+07	1.68806e+07	8.68724e+06	5.90814e+06	2.79753e+07	2.35784e+07	1.75832e+07	-	-
Hmlp004943	625.18	317.07	624.169	C28H32O16	[M+H]+	Nitensoside B	Lignans and Coumarins	Coumarins	-	7.23538e+07	6.0375e+07	1.75756e+07	1.65573e+07	9.93877e+06	5.51349e+06	1.90801e+06	3.6692e+06	7.18559e+06	1.25843e+07	4.87569e+06	5.06235e+06	6.4223e+07	6.63487e+07	7.58284e+07	-	-
Lajp004926	421.11	259.06	420.106	C20H20O10	[M+H]+	Nor-rubrofuSarin-6-O-β–D-glucopyranoside*	Others	Ketone compounds	-	21524.9	19741.5	18162.1	37505	17505	15005	70005	87505	68143.1	5059.05	6320.05	25232.6	47505	22505	30974.9	-	-
Ybnn007052	285.04	285.04	286.048	C15H10O6	[M-H]-	Norartocarpetin*	Flavonoids	Flavones	520-30-9	332602	696106	181363	619205	328440	390992	174885	147531	82227.1	493332	102185	64872.3	280148	313751	329175	-	-
Lmhp001671	355.1	163.04	354.095	C16H18O9	[M+H]+	Noreugenin-7-O-glucoside*	Others	Others	-	16456.3	40216	23696	11219.4	2695.67	26257.7	9661.51	21967.3	7505	27289.9	28436.2	44948.3	19932.8	14487	20207.9	-	-
Hmln101664	697.24	535.18	698.242	C32H42O17	[M-H]-	Nortrachelogenin-4'-O-gentiobioside	Lignans and Coumarins	Lignans	-	2505	51766	10005	967505	31331.9	70005	179252	61840.4	89038.3	3923.92	5880.92	2949.64	43985.5	59407.9	56150.9	-	-
Hmln002100	535.18	373.13	536.189	C26H32O12	[M-H]-	Nortrachelogenin-4-O-glucoside	Lignans and Coumarins	Lignans	33464-78-7	36719.8	44708.9	46898	49083.5	79075.8	66109	5773.89	12900.1	15277	28107.2	28569.9	19627.3	53523.9	35860.7	35266.5	-	-
Laxp003721	437.15	107.05	436.137	C21H24O10	[M+H]+	Nothofagin	Flavonoids	Chalcones	11023-94-2	89291.5	155742	122454	92573.2	79480.8	34255.4	323191	225068	389346	82167.5	149754	93735.8	141900	131021	77404.1	-	-
Lmnn102603	387.17	207.1	388.173	C18H28O9	[M-H]-	Nuezhengalaside	Terpenoids	Monoterpenoids	-	19274.8	27583	17452.3	34899	23415.9	27750.9	33062.5	15612.9	22955.5	43151.5	107412	39490.3	28471.3	34686.9	37273.6	-	-
MWSslk108	204.13	85.03	203.116	C9H17NO4	[M+H]+	O-Acetyl-L-carnitine	Alkaloids	Alkaloids	3040-38-8	1.84963e+06	2.83202e+06	2.1698e+06	1.59148e+06	2.99317e+06	2075567	3.10012e+06	2.79182e+06	2.61834e+06	3.26653e+06	2.82965e+06	2.96592e+06	2.6818e+06	2.88727e+06	2.68448e+06	-	-
pmb1754	184.07	125	184.073	C5H15NO4P+	[M]+	O-Phosphocholine	Alkaloids	Alkaloids	107-73-3	50943.2	51432	55812.1	60167.7	58424.2	50253.8	43424.1	57351.7	50627.3	61575.8	46204.6	56672.9	28160.2	55723.1	46712.7	C00588	ko00564,ko01100
Wbmp003602	623.31	623.31	622.304	C38H42N2O6	[M+H]+	Obaberine	Alkaloids	Alkaloids	1263-80-5	24890.5	25005	22505	271575	192251	237880	286840	215959	188449	25005	22076.3	22505	182526	81130.5	96290.5	C09596	-
Zahp013600	282.28	69.07	281.272	C18H35NO	[M+H]+	Octadec-2-enamide*	Alkaloids	Alkaloids	-	71704.7	160695	33126.6	30705.5	52638.8	29935.3	80369.6	73372.4	79770.4	116650	91722.8	53461.1	20442.3	43879.9	40691.4	-	-
Wccp011838	282.28	69.07	281.272	C18H35NO	[M+H]+	Octadec-8-enamide*	Alkaloids	Alkaloids	-	67746.3	184487	47597.5	22549	54369.9	38549.4	74948.2	71173.6	92941.6	120146	92894.2	53819.5	20958.6	45388	52649.9	-	-
Wcdp010708	263.24	81.07	262.23	C18H30O	[M+H]+	Octadeca-2,9,12,15-tetraen-1-ol	Others	Others	-	8645.01	9831.27	8080.18	16930	16382.4	16722	9826.63	16149	13022.9	13041.7	10422.2	9368.9	8131.92	10776.1	9798.91	-	-
Zahp012577	280.26	81.07	279.256	C18H33NO	[M+H]+	Octadecadienamide	Alkaloids	Alkaloids	-	26056.5	30307.2	9785.23	9979.35	19587.1	7211.89	11654.1	25919.7	21330.8	21317.2	22080.7	17796.2	13169.6	14892.7	16956.5	-	-
Zmgp004436	509.13	347.08	508.122	C23H24O13	[M+H]+	Okanin-4'-(6''-O-acetyl)glucoside*	Flavonoids	Chalcones	-	4.34383e+06	6.29857e+06	4.51791e+06	5.39949e+06	3.78512e+06	2.51417e+06	1.00526e+06	964930	1.37269e+06	1.68925e+06	2.01191e+06	1.09081e+06	3.39123e+06	3.19536e+06	3.11363e+06	-	-
Cmxp003975	451.12	289.07	450.116	C21H22O11	[M+H]+	Okanin-4'-O-glucoside(Marein)*	Flavonoids	Chalcones	535-96-6	1.35439e+06	1.9104e+06	638723	1.09964e+06	547787	973112	280005	457505	52457.8	1.22281e+06	197505	207612	975219	690005	682968	-	-
Zbsp003928	757.2	449.11	756.19	C36H36O18	[M+H]+	Orientin-2''-O-(6'''-p-coumaroyl)-glucopyranoside	Flavonoids	Flavones	-	859230	750612	887559	138423	103213	134924	54905.9	52904.9	54656.2	5005	2505	5005	265462	240211	324305	-	-
Zbjp003056	611.16	449.11	610.153	C27H30O16	[M+H]+	Orientin-7-O-glucoside*	Flavonoids	Flavones	-	91557.8	200946	97505	63342.9	25005	77505	63696.9	102505	25005	26635.2	15468.3	7505	31639.6	34926	44906.1	-	-
MWSHY0040	433.11	271.06	432.106	C21H20O10	[M+H]+	Oroxin A	Flavonoids	Flavones	57396-78-8	95005	190380	43551.9	170214	97733.7	115584	23006.9	27127.1	9819.27	39352.9	13203.3	18153.3	107505	56722.9	72860.8	-	-
Zmwp002855	298.09	136.06	297.1	C17H15NO4	[M+H]+	Oxoassoanine N-oxide	Alkaloids	Plumerane	-	2.1136e+06	2.078e+06	1.97566e+06	1.8653e+06	1.59657e+06	2.54804e+06	2.46291e+06	1.77147e+06	1.57073e+06	1.80556e+06	3.37396e+06	2.08522e+06	1.87692e+06	1.73592e+06	1.62637e+06	-	-
Zbsn012366	455.35	455.35	456.36	C30H48O3	[M-H]-	Oxyallobetulin	Terpenoids	Triterpene	-	12371392	1.19035e+07	9.80131e+06	9.07139e+06	8.56782e+06	1.01885e+07	1.26881e+07	1.28729e+07	1.44535e+07	1.19693e+07	8.96132e+06	1.06046e+07	1.44526e+07	1.21439e+07	1.15403e+07	-	-
Lbhp011214	436.2	153.13	435.189	C22H29NO8	[M+H]+	Oxystemoenonine	Alkaloids	Pyrrole alkaloids	-	195106	176275	212876	213914	387012	364043	8317.17	14555.3	9022.76	42176	14847.9	32466.6	141222	112227	137084	-	-
HJN101	453.13	347.09	454.142	C28H22O6	[M-H]-	Pallidol	Others	Stilbene	105037-88-5	1669.95	1433.88	2502.99	324945	93890.9	163101	977425	924542	578550	7980.74	6552.93	11881.3	311389	299946	268665	-	-
mws1038	277.12	146.08	278.13	C11H22N2O4S	[M-H]-	Pantetheine	Alkaloids	Alkaloids	496-65-1	52184.1	57802.8	37367.6	26232.8	13209.5	30256	13212.4	39748.7	16319.7	66556.5	43582.3	38832.2	32599.1	45300.8	40090.4	C00831	ko00770,ko01100,ko01110
Lmpn007255	331.04	316.02	332.053	C16H12O8	[M-H]-	Patuletin (Quercetagetin-6-methyl ether)	Flavonoids	Flavonols	519-96-0	62596.3	114437	53535.9	45017.7	45648.9	11582.5	8446.02	5166.21	22177.2	38474.1	9564.42	10328.4	26758.4	22179.2	19879.5	C10118	-
Lmjp003231	495.11	333.07	494.106	C22H22O13	[M+H]+	Patuletin-3-O-glucoside*	Flavonoids	Flavonols	-	5.5446e+06	7.66623e+06	6.36215e+06	3.12088e+06	2.93561e+06	1.86058e+06	793416	802021	2367505	1.82429e+06	1.95768e+06	970386	3.42966e+06	3.70347e+06	2.99137e+06	-	-
Hmgp001888	641.17	317.06	640.164	C28H32O17	[M+H]+	Patuletin-3-O-rutinoside	Flavonoids	Flavonols	-	1.00525e+06	861231	1.14807e+06	32286.1	22505	28075.6	25005	42505	43206.5	46128.9	12637.1	48982.9	336777	276492	336699	-	-
Hmgp001927	657.17	333.06	656.159	C28H32O18	[M+H]+	Patuletin-7-O-gentiobioside	Flavonoids	Flavonols	-	54042	131572	94291.5	64896.1	36237.1	64691.2	16660.1	10561.5	16591.5	25636.5	12505	10005	49644	49649.5	57233.7	-	-
Hmgp002080	641.17	317.06	640.164	C28H32O17	[M+H]+	Patuletin-7-O-rutinoside	Flavonoids	Flavonols	-	87505	106714	116082	34685.8	88150.8	106670	25961.8	30371.8	23200.7	33263.8	60569.8	23077.8	69389.8	38939.8	48739.1	-	-
Zbsp002199	433.11	271.06	433.113	C21H21O10+	[M]+	Pelargonidin-3-O-glucoside	Flavonoids	Anthocyanidins	47684-27-5	592020	680172	757625	1.30648e+07	3.8398e+06	6.77943e+06	2.1814e+06	4.95636e+06	1.76177e+06	8.36719e+06	1.0259e+06	1.10687e+06	3.02248e+06	2.27476e+06	1.68554e+06	C12137	ko00942,ko01100,ko01110
Zbpp001841	625.18	301.07	625.176	C28H33O16+	[M]+	Peonidin-3,5-O-diglucoside	Flavonoids	Anthocyanidins	47851-83-2	162692	187115	178876	2.699e+07	2.95299e+07	1.03518e+07	9.45276e+06	9.06667e+06	8.37877e+06	5.20217e+06	1.75071e+06	1.77784e+06	7.25868e+06	8.50239e+06	8.94006e+06	-	-
Lmpp003929	609.16	301.07	609.16	C31H29O13+	[M]+	Peonidin-3-O-(6''-O-p-coumaroyl)glucoside	Flavonoids	Anthocyanidins	-	5.01617e+07	5.84718e+07	6.01307e+07	4.11178e+07	8.43886e+07	1.00591e+08	8.26838e+07	6.49727e+07	6.83945e+07	7.60337e+07	6.48155e+07	6.95835e+07	7.86136e+07	8.2687e+07	8.01154e+07	-	-
Lmyp004084	153.13	107.09	152.12	C10H16O	[M+H]+	Perillyl alcohol	Terpenoids	Monoterpenoids	57717-97-2	90139	150367	123951	116573	262505	185910	31665.8	43586.6	30374.7	57949.5	47993.6	27505	73808.9	91613.6	87151.9	C22272	-
Happ001639	641.17	317.07	641.171	C28H33O17+	[M]+	Petunidin-3,5-di-O-glucoside	Flavonoids	Anthocyanidins	25846-73-5	4.76521e+06	3.52603e+06	6.95887e+06	30236.8	36364	13835.8	34133.7	12002.3	14796.3	100156	42495	9400.01	1.88315e+06	1.71967e+06	1.81444e+06	-	-
Zblp003749	521.13	317.07	521.129	C24H25O13+	[M]+	Petunidin-3-O-(6''-O-Acetyl)glucoside	Flavonoids	Anthocyanidins	-	3.67343e+07	2.73985e+07	4.70379e+07	251401	252070	219692	97124.9	254896	522640	1.07121e+06	356972	433829	9.44801e+06	7.78258e+06	8.58843e+06	-	-
Lmpp003228	641.15	317.07	641.15	C31H29O15+	[M]+	Petunidin-3-O-(6''-O-caffeoyl)glucoside	Flavonoids	Anthocyanidins	-	1.07796e+06	843949	972550	174903	95119.9	127839	31166	41303.7	73837	47344.9	10005	45005	372174	182672	280584	-	-
Lmpp003815	625.16	317.07	625.155	C31H29O14+	[M]+	Petunidin-3-O-(6''-O-p-Coumaroyl)glucoside	Flavonoids	Anthocyanidins	-	5.77097e+07	34175615	23507550	4.48623e+06	5380930	2.58832e+06	3.03469e+06	3.33696e+06	6.96361e+06	1.44069e+07	5.34304e+06	4.1729e+06	7.347e+07	7.15448e+07	6.92899e+07	-	-
Zbcp002269	611.16	317.07	611.161	C27H31O16+	[M]+	Petunidin-3-O-glucoside-5-O-arabinoside	Flavonoids	Anthocyanidins	-	347851	451142	373466	35909.2	25324.9	18863.8	183019	326582	287726	184201	169499	210748	230159	201739	265078	-	-
Lacn004858	535.18	373.13	536.189	C26H32O12	[M-H]-	Phellavin	Flavonoids	Flavanonols	-	2018.04	2014.02	2505	15332.7	10403.1	8667.74	7505	7708.35	6030.02	4022.02	8036.02	2991.72	2505	5005	2505	-	-
MWS1848	135.05	92.03	136.052	C8H8O2	[M-H]-	Phenyl acetate	Phenolic acids	Phenolic acids	122-79-2	49465.4	14032.8	66455.5	291447	422732	293450	172689	261206	583498	10005	8094.07	22045.8	148232	113208	124936	C00548	-
pma0948	138.09	120.08	137.084	C8H11NO	[M+H]+	Phenylethanolamine	Alkaloids	Alkaloids	7568-93-6	266419	292020	237405	153492	124848	223426	156719	175493	145893	210978	219574	225115	214406	188472	193389	C02735	-
Hmhn003067	325.09	119.05	326.1	C15H18O8	[M-H]-	Phenylpropionic acid-O-β-D-glucopyranoside	Phenolic acids	Phenolic acids	-	5.47046e+06	7.82922e+06	5.62307e+06	2.71256e+06	2.13675e+06	3.188e+06	2.0707e+06	1.49346e+06	2.26249e+06	3.31584e+06	2.85878e+06	2.91326e+06	3.03892e+06	3.16503e+06	2.67514e+06	-	-
pme1201	273.08	167.03	274.084	C15H14O5	[M-H]-	Phloretin	Flavonoids	Chalcones	60-82-2	3156.82	4777.33	6813.04	45225	40131.1	28558.9	9510.73	7485.35	14119.4	27985.9	5255.57	4342.61	13060.1	15789.3	16318.8	C00774	ko00941,ko01100,ko01110
mws2118	435.13	167.04	436.137	C21H24O10	[M-H]-	Phloretin-2'-O-glucoside (Phlorizin)	Flavonoids	Chalcones	60-81-1	1.73454e+06	1.80546e+06	1.28543e+06	945246	1.03558e+06	980495	509418	561266	563656	2.33093e+06	1.49683e+06	1.25167e+06	2.35986e+06	1.2767e+06	1.0988e+06	C01604	ko00941,ko01110
Lmsn006753	581.17	273.08	582.174	C30H30O12	[M-H]-	Phloretin-4'-O-(6''-p-Coumaroyl)glucoside	Flavonoids	Chalcones	-	27709.8	26225	28457	7847.4	7599.6	6315.51	13370	587.06	586.762	5199.13	1361.63	1156.08	8866.22	9708.27	12532.4	-	-
Zbpn005555	435.13	273.08	436.137	C21H24O10	[M-H]-	Phloretin-4'-O-glucoside (Trilobatin)*	Flavonoids	Chalcones	4192-90-9	2.59766e+06	2.22852e+06	2.18408e+06	1.56194e+06	1.68897e+06	1.50276e+06	698150	881084	849776	2.6152e+06	2.04943e+06	1.73699e+06	2.12274e+06	1.93149e+06	1.65836e+06	-	-
pme0282	165.02	77.04	166.027	C8H6O4	[M-H]-	Phthalic acid	Phenolic acids	Phenolic acids	88-99-3	21574.3	17826.7	18285.7	387995	410618	352463	46815.9	47073.8	25265.1	16900.1	25887.4	21764.3	126460	121812	122670	C01606	ko01100,ko02010
mws2103	243.07	159.05	244.074	C14H12O4	[M-H]-	Piceatannol	Others	Stilbene	10083-24-6	3562.38	2505	2505	436822	238259	586611	469005	132340	221665	37160.2	54448.3	181084	186453	239511	246851	C05901	ko00945
Zmhn001746	405.12	243.07	406.126	C20H22O9	[M-H]-	Piceatannol-3'-O-glucoside	Others	Stilbene	94356-26-0	1.04086e+06	928468	1.34906e+06	2.26293e+06	1.82051e+06	1.4101e+06	936047	474241	918987	514316	235122	181095	1.16909e+06	1.16393e+06	1222505	-	-
Lcyp000688	419.13	257.08	418.126	C21H22O9	[M+H]+	Pinocembrin-5-O-glucoside(Verecundin)*	Flavonoids	Flavanones	-	142720	72596.7	92943.6	141465	26299.9	112267	5913.6	1682.24	6182.62	19675.6	9777.02	13997.1	37880.5	59137.3	54781.7	-	-
Lmyp004617	419.13	257.08	418.126	C21H22O9	[M+H]+	Pinocembrin-7-O-glucoside (Pinocembroside)*	Flavonoids	Flavanones	75829-43-5	94921.2	79768.1	103014	135615	29734.7	100320	15744.4	9482.77	10439.5	25296.2	10114.9	15424	54786.7	50584.7	45839	-	-
pmn001378	519.19	357.14	520.194	C26H32O11	[M-H]-	Pinoresinol-4-O-glucoside	Lignans and Coumarins	Lignans	41607-20-9	120402	113058	70717.1	165418	198708	159484	328356	372461	336890	264070	329736	235924	252118	254428	239879	C17529	-
Hmmn007137	241.09	225.05	242.094	C15H14O3	[M-H]-	Pinostilbene; 3,4'-dihydroxy-5-methoxystilbene	Others	Stilbene	42438-89-1	19488.5	6755.17	7154.28	568083	194469	370749	1.00992e+06	780627	600907	53355.2	73362.7	61337.4	318640	301965	315125	-	-
pmb0782	86.1	69.07	85.0891	C5H11N	[M+H]+	Piperidine	Alkaloids	Piperidine alkaloids	110-89-4	1.12742e+06	771221	790875	1.68696e+06	1.16214e+06	2.20442e+06	464427	595861	558001	549660	1.12138e+06	1.11773e+06	1.02039e+06	966514	881007	C01746	ko00960
MWSprf134	467.12	305.07	466.111	C21H22O12	[M+H]+	Plantagoside	Phenolic acids	Phenolic acids	78708-33-5	3.91328e+06	5.09904e+06	2.94433e+06	5631090	3.58352e+06	4.9122e+06	2.521e+06	2.55185e+06	1.3294e+06	3.29678e+06	2.43375e+06	1.54312e+06	2.77551e+06	3.32623e+06	3.48195e+06	C17531	-
HX1127	391.14	229.08	390.132	C20H22O8	[M+H]+	Polygonum cuspidatum glycoside	Others	Stilbene	-	32859.7	64563.9	42569.5	2.64686e+06	1.09976e+06	820972	4.51363e+06	2.84754e+06	4.08106e+06	491358	663473	720209	2.0073e+06	1.26817e+06	1.30553e+06	-	-
Qmyp101124	235.17	119.09	234.162	C15H22O2	[M+H]+	Procurcumenol	Terpenoids	Sesquiterpenoids	-	12582.8	7401.29	6101.33	96974.4	112413	124328	5005	7206.79	5005	6059.58	5757.29	6536.82	29746.1	41033.1	27523.2	-	-
mws0836	577.14	425.09	578.142	C30H26O12	[M-H]-	Procyanidin B1	Tannins	Proanthocyanidins	20315-25-7	699619	636043	667619	957293	1.01421e+06	883408	672741	1.0715e+06	1.02359e+06	1.44545e+06	1.24964e+06	1970568	977303	1.14119e+06	1.25632e+06	-	-
pme0434	577.14	407.08	578.142	C30H26O12	[M-H]-	Procyanidin B2	Tannins	Proanthocyanidins	29106-49-8	1.39308e+06	1.25898e+06	1.29003e+06	1.45003e+06	954922	1.45375e+06	1.26267e+06	1.24648e+06	1.0818e+06	1.09961e+06	1.28695e+06	1.82308e+06	1.4341e+06	1.56157e+06	1.35174e+06	C17639	-
Wcfn003698	729.15	407.08	730.153	C37H30O16	[M-H]-	Procyanidin B2 3'-O-Gallate*	Tannins	Proanthocyanidins	-	471656	283575	310614	446129	437494	271163	1.05335e+06	2.03068e+06	1.06201e+06	717946	759257	1.27339e+06	868035	845973	894845	-	-
pme0436	577.14	407.08	578.142	C30H26O12	[M-H]-	Procyanidin B3	Tannins	Proanthocyanidins	23567-23-9	1.00211e+06	978792	950850	1.7345e+06	1.54195e+06	1.17515e+06	1.40116e+06	1.72849e+06	1.56e+06	2.40453e+06	1.80937e+06	2.69578e+06	1.46029e+06	1.45018e+06	1.71382e+06	-	-
pmn001646	865.2	577.14	866.206	C45H38O18	[M-H]-	Procyanidin C1	Tannins	Proanthocyanidins	37064-30-5	447988	320635	291079	690213	410841	365780	277760	366794	324590	480504	421670	378485	403445	352083	384640	C17624	-
Lmpp003705	1019.22	731.16	1018.22	C52H42O22	[M+H]+	Procyanidin C1 3'-O-gallate	Tannins	Proanthocyanidins	-	37343.1	52124.5	27505	198060	127415	140005	192515	112790	171767	125005	218877	329449	100005	132505	165005	-	-
pmn001647	865.2	713.16	866.206	C45H38O18	[M-H]-	Procyanidin C2	Tannins	Proanthocyanidins	37064-31-6	497809	550588	378031	466388	528435	475469	481452	439771	515630	622505	522623	534936	426342	591827	476155	-	-
Yaap005268	611.14	147.04	610.132	C30H26O14	[M+H]+	Prodelphinidin B*	Flavonoids	Other Flavonoids	86631-36-9	726610	1.15243e+06	855646	6.12891e+06	6.59511e+06	6.57642e+06	5.67698e+06	4.7984e+06	3.11769e+06	2.76501e+06	1.64806e+06	2.52476e+06	3.77737e+06	3.44225e+06	3.91499e+06	-	-
MWSHC2067	139.04	65.04	138.032	C7H6O3	[M+H]+	Protocatechualdehyde	Others	Aldehyde compounds	139-85-5	143456	92505	72417.2	109465	63393.1	65288.8	98929.5	112932	103875	155280	140187	125541	83256.8	78719.8	126476	C16700	ko00950
MWSmce501	167.04	108.02	168.042	C8H8O4	[M-H]-	Protocatechuic Acid Methyl Ester	Phenolic acids	Phenolic acids	2150-43-8	68018.9	64192.8	34216.4	298748	1685005	391318	333771	503684	339368	165600	163554	101321	232004	156729	219812	-	-
Wasn004683	465.1	303.05	466.111	C21H22O12	[M-H]-	Protocatechuic acid 1-O-(Glucosylvanilloyl)	Phenolic acids	Phenolic acids	-	1027505	1.7991e+06	590005	1.0674e+06	819301	1.21485e+06	597482	699373	388324	738510	548621	511636	1.47726e+06	1.2211e+06	1.30317e+06	-	-
Wasn002449	461.13	152.01	462.137	C19H26O13	[M-H]-	Protocatechuic acid 1-O-Rutinoside	Phenolic acids	Phenolic acids	-	1.7229e+06	1.57679e+06	1.66026e+06	5717.79	8070.57	4034.22	2465.57	11533.6	3632.72	146542	486705	127349	585397	391832	663377	-	-
Wasn005803	491.12	315.07	492.127	C23H24O12	[M-H]-	Protocatechuic acid 4-O-(6''-O-Feruloyl)Glucoside*	Phenolic acids	Phenolic acids	-	228613	344681	154255	1.01668e+06	809113	895690	301029	200702	173460	348047	174500	135587	536413	473673	440072	-	-
pmn001367	315.07	153.02	316.079	C13H16O9	[M-H]-	Protocatechuic acid-4-O-glucoside*	Phenolic acids	Phenolic acids	-	5.05777e+06	4.62544e+06	5.37733e+06	7.68901e+06	6.8028e+06	6.60224e+06	4.31339e+06	4.65063e+06	3.62242e+06	1.50117e+07	2.20447e+07	8.49094e+06	7.28973e+06	7.38099e+06	8.40079e+06	-	-
MWStz040	116.07	70.07	115.063	C5H9NO2	[M+H]+	Pterolactam*	Alkaloids	Pyrrole alkaloids	38072-88-7	4.13466e+07	4.38186e+07	7.46221e+06	6.58859e+06	4.33836e+07	5.86814e+06	2.59327e+07	3.05614e+07	2.039e+07	5.20692e+07	4.90444e+07	5.38341e+07	5.00994e+07	5.05068e+07	4.86463e+07	-	-
Layn004158	401.15	239.09	402.153	C18H26O10	[M-H]-	Purpuroside	Phenolic acids	Phenolic acids	-	956.455	10005	2505	10962.4	2505	7505	2505	7505	8550.61	4648.72	12080.7	9897.3	20441.7	29486.7	18065.2	-	-
pme2292	89.11	72.08	88.1	C4H12N2	[M+H]+	Putrescine	Alkaloids	Alkaloids	110-60-1	74357.8	78612.9	75025.6	62366.4	66715.6	102793	140561	83328.4	133412	166574	94909.4	189570	57093.9	87160.8	93387.3	C00134	ko00330,ko00470,ko00480,ko00960,ko01100,ko01110,ko02010
Lahp001956	188.07	118.07	187.063	C11H9O2N	[M+H]+	Pyran[3,4-b]indole-2-ketone	Alkaloids	Plumerane	-	4.98929e+07	5.33576e+07	4.98549e+07	2.98399e+07	3.21572e+07	3.47121e+07	2.18495e+07	2.13744e+07	2.52688e+07	4.54037e+07	2.37576e+07	3.01786e+07	4.08927e+07	3.76585e+07	3.43631e+07	-	-
Lmfp003403	481.1	319.05	480.09	C21H20O13	[M+H]+	Quercetagetin-7-O-glucoside(Quercetagitrin)*	Flavonoids	Flavonols	548-75-4	5.65471e+07	4.95085e+07	4.53703e+07	3.51351e+07	3.79866e+07	1.79976e+07	2.19108e+07	1.83634e+07	2.93637e+07	3.01492e+07	1.97823e+07	2.07184e+07	4.9795e+07	4.63251e+07	4.71349e+07	-	-
MWSHY0151	319.04	273.04	318.038	C15H10O8	[M+H]+	Quercetagetin; 3,3',4',5,6,7-Hexahydroxyflavone	Flavonoids	Flavonols	90-18-6	242854	260634	316957	39569.6	10695.8	17505	14118.6	11108.5	46013.8	157530	35005	26259.4	93822.4	121901	90537.8	C10122	-
MWSHY0029	303.05	229.05	302.043	C15H10O7	[M+H]+	Quercetin	Flavonoids	Flavonols	117-39-5	58072.1	90561.9	42148.3	179991	117794	105928	59779.7	43310.3	60823	100954	29834.2	32457.1	80848.8	65465.6	80904.1	C00389	ko00941,ko00944,ko01100,ko01110
Zahp003766	597.15	303.05	596.138	C26H28O16	[M+H]+	Quercetin 3-O-glucoside 7-O-xyloside	Flavonoids	Flavonols	-	200383	534313	241708	471949	227374	501905	80029.7	135278	139901	357692	131191	61336.6	270575	255236	276268	-	-
Zmcp002666	627.14	303.05	626.148	C27H30O17	[M+H]+	Quercetin-3,7-Di-O-glucoside*	Flavonoids	Flavonols	6892-74-6	821067	2.42548e+06	756094	490839	395033	645313	625753	841435	247522	568271	358125	371301	584130	566872	582470	-	-
pmp000596	627.16	465.1	626.148	C27H30O17	[M+H]+	Quercetin-3-O-(2''-O-galactosyl)glucoside	Flavonoids	Flavonols	56782-99-1	38814.4	37588.8	37614.8	116547	144138	168706	80494.6	100975	24596.3	73726.3	44217.4	27470.3	83686.2	66099.1	87943	-	-
Lmmp002560	641.13	303.05	640.128	C27H28O18	[M+H]+	Quercetin-3-O-(2''-O-glucosyl)glucuronide	Flavonoids	Flavonols	-	151962	449185	177028	2.47808e+06	1.29082e+06	1.47282e+06	715051	454719	507457	1.2145e+06	370275	474679	1.08683e+06	1.09825e+06	633644	-	-
ZBN0142	609.145	301.04	610.153	C27H30O16	[M-H]-	Quercetin-3-O-(2''-O-rhamnosyl)galactoside	Flavonoids	Flavonols	-	2505	4514.64	920.166	121621	129402	82685.9	63852.1	46824.9	48773.8	25336.2	51413.5	21574.3	66430.8	90844.1	57796.1	-	-
Lmmp003091	611.16	303.05	610.153	C27H30O16	[M+H]+	Quercetin-3-O-(4''-O-glucosyl)rhamnoside*	Flavonoids	Flavonols	59262-54-3	3.2869e+07	1.23198e+08	1.1012e+08	1.44624e+07	1.10581e+07	1.82335e+07	4.80274e+06	4.24571e+06	8.02078e+06	2.74109e+07	6.25856e+06	5.95104e+06	8.35753e+07	7.18986e+07	7.4964e+07	C17563	-
Hmlp003068	627.15	303.05	626.148	C27H30O17	[M+H]+	Quercetin-3-O-(4''-glucosyl)glucoside; Meratin*	Flavonoids	Flavonols	27215-04-9	845189	1.50854e+06	646804	399292	353361	664588	692743	811790	313756	608242	296726	420109	775057	732947	698438	-	-
Hmln002199	505.1	300.03	506.106	C23H22O13	[M-H]-	Quercetin-3-O-(6''-O-acetyl)galactoside	Flavonoids	Flavonols	-	76248.9	85046.4	130052	240831	180774	335135	20416.1	32261.4	30172.9	178280	55624.9	52518.9	156702	108431	108203	-	-
Zmsp004363	507.12	303.05	506.106	C23H22O13	[M+H]+	Quercetin-3-O-(6''-O-acetyl)glucoside	Flavonoids	Flavonols	-	1.67196e+06	4.0558e+06	2.0099e+06	10005	7505	15005	5005	40765.3	12505	38345.2	2505	10529.3	917485	790976	786976	-	-
Zbsp004136	597.14	303.05	596.138	C26H28O16	[M+H]+	Quercetin-3-O-(6''-O-arabinosyl)glucoside*	Flavonoids	Flavonols	-	166873	422107	235521	402885	174131	387838	80494.6	105548	61322.2	456598	99831.4	48591.7	231717	280901	183965	-	-
Lmyp004052	611.14	147.04	610.132	C30H26O14	[M+H]+	Quercetin-3-O-(6''-O-p-Coumaroyl)galactoside*	Flavonoids	Flavonols	-	1.21288e+06	1.32407e+06	999725	5.60388e+06	8.46609e+06	7.07271e+06	7.13521e+06	6.52287e+06	3.66338e+06	2.52141e+06	1.78672e+06	3.4082e+06	4.40641e+06	3.98359e+06	4.05278e+06	-	-
Lmdp004267	611.14	147.04	610.132	C30H26O14	[M+H]+	Quercetin-3-O-(6''-O-p-Coumaroyl)glucoside	Flavonoids	Flavonols	-	852742	1.00222e+06	773358	5.07451e+06	5.9334e+06	5.43717e+06	4.37386e+06	4.22145e+06	3.05161e+06	2.33796e+06	1.26048e+06	1.77579e+06	2.56975e+06	2.29787e+06	3.60926e+06	-	-
Lmfp002421	773.21	303.05	772.206	C33H40O21	[M+H]+	Quercetin-3-O-[rhamnosyl(1→2)glucosyl]-5-O-glucoside*	Flavonoids	Flavonols	-	15864.7	29886.9	5604.73	13000.5	7467.73	9656.01	5273.27	7023.51	2721.93	5365.43	910.682	5005	9661.51	9661.51	9062.93	-	-
Lmtp004044	597.14	303.04	596.138	C26H28O16	[M+H]+	Quercetin-3-O-apiosyl(1→2)galactoside*	Flavonoids	Flavonols	-	212510	427811	252649	381302	178386	396393	142611	134071	111226	189780	62755.4	78600.7	205812	152576	267680	-	-
mws4183	433.08	300.03	434.085	C20H18O11	[M-H]-	Quercetin-3-O-arabinoside	Flavonoids	Flavonols	22255-13-6	535891	1.43958e+06	397757	1.19726e+06	460233	870250	224243	307792	100261	1.15829e+06	299230	370962	813159	769599	663302	-	-
MWSHY0113	465.1	303.06	464.096	C21H20O12	[M+H]+	Quercetin-3-O-galactoside (Hyperin)*	Flavonoids	Flavonols	482-36-0	4.81485e+07	4.29751e+07	5.58018e+07	34841735	5.79047e+07	4.41835e+07	5.12907e+07	5.30947e+07	3.58502e+07	4.41566e+07	4.86832e+07	4.48555e+07	6.35384e+07	5.2688e+07	6.01791e+07	C10073	-
mws0091	463.09	300.03	464.096	C21H20O12	[M-H]-	Quercetin-3-O-glucoside (Isoquercitrin)	Flavonoids	Flavonols	482-35-9	3.56334e+07	4.32431e+07	2.41922e+07	3.75876e+07	3.05445e+07	4.86183e+07	2.99661e+07	2.27203e+07	1.1635e+07	2.97645e+07	2.31132e+07	2.00592e+07	3.98731e+07	3.38378e+07	3.08039e+07	C05623	ko00944,ko01100,ko01110
Lmsp004166	611.16	303.05	610.153	C27H30O16	[M+H]+	Quercetin-3-O-glucoside-7-O-rhamnoside*	Flavonoids	Flavonols	-	4.03809e+07	8.78621e+07	4.45002e+07	2.48207e+07	1.13713e+07	1.96556e+07	3.49645e+06	5.34209e+06	8.11402e+06	2.18233e+07	7.13443e+06	4.67762e+06	6.79264e+07	7.40661e+07	6.74023e+07	-	-
Lmjp002461	611.16	303.05	610.153	C27H30O16	[M+H]+	Quercetin-3-O-neohesperidoside*	Flavonoids	Flavonols	29662-79-1	7.40852e+07	9.52473e+07	39607075	1.70951e+07	1.04692e+07	1.66604e+07	5.69443e+06	4.38154e+06	7.0217e+06	2.35208e+07	7.77916e+06	4.91509e+06	7.56343e+07	7.56382e+07	7.65614e+07	-	-
mws0045	449.11	303.05	448.101	C21H20O11	[M+H]+	Quercetin-3-O-rhamnoside(Quercitrin)	Flavonoids	Flavonols	522-12-3	32453.6	33120.4	15724.1	48396.2	24599.4	222313	31977.3	13105.6	18394.5	8828.22	8253.75	5005	40592.1	41243.2	36672.1	C01750	ko00944
pmn001583	609.15	300.03	610.153	C27H30O16	[M-H]-	Quercetin-3-O-robinobioside	Flavonoids	Flavonols	52525-35-6	2.37666e+07	2.4678e+07	2.86008e+07	8.66233e+06	5.60065e+06	1.05702e+07	1.40623e+06	1.67555e+06	1.8334e+06	8.55262e+06	2.53789e+06	1.44125e+06	1.46147e+07	1.29338e+07	1.44666e+07	-	-
mws0059	609.15	301.04	610.153	C27H30O16	[M-H]-	Quercetin-3-O-rutinoside (Rutin)	Flavonoids	Flavonols	153-18-4	7.37576e+06	1.07664e+07	7.98752e+06	7.06534e+06	3.99033e+06	7.41315e+06	1.12749e+06	1.26069e+06	1.50374e+06	6.4767e+06	2.4559e+06	1.53293e+06	5.38736e+06	5.92345e+06	6.67313e+06	C05625	ko00944,ko01100,ko01110
Lmjp002596	597.14	303.05	596.138	C26H28O16	[M+H]+	Quercetin-3-O-sambubioside*	Flavonoids	Flavonols	83048-35-5	203953	517649	261213	492326	247520	422487	114604	126940	100847	357505	129777	57058.1	228331	263791	207211	C12637	ko00944
MWSHY0162	627.16	303.06	626.148	C27H30O17	[M+H]+	Quercetin-3-O-sophoroside (Baimaside)	Flavonoids	Flavonols	18609-17-1	1.7191e+06	2.91442e+06	1.5019e+06	1.77618e+06	1.19461e+06	1.35077e+06	1.15512e+06	743207	445483	1.18603e+06	601703	695627	1.11957e+06	1.49877e+06	1.15344e+06	C12667	ko00944,ko01110
Lmsp002982	773.21	303.05	772.206	C33H40O21	[M+H]+	Quercetin-3-O-sophoroside-7-O-rhamnoside*	Flavonoids	Flavonols	-	15864.7	29886.9	5604.73	13000.5	7467.73	9656.01	5273.27	7023.51	2721.93	5365.43	910.682	5005	9661.51	9661.51	9062.93	-	-
Lmdp003509	435.09	303.06	434.085	C20H18O11	[M+H]+	Quercetin-3-O-xyloside (Reynoutrin)*	Flavonoids	Flavonols	549-32-6	1.05306e+06	2.61641e+06	905625	1.73228e+06	949228	2.3566e+06	710951	737648	206900	2.22339e+06	842336	734384	854404	1.36042e+06	917101	-	-
mws0856	463.09	301.04	464.096	C21H20O12	[M-H]-	Quercetin-4'-O-glucoside (Spiraeoside)*	Flavonoids	Flavonols	20229-56-5	2.86554e+07	4.15965e+07	2.25505e+07	3.56785e+07	2.79215e+07	3.22484e+07	2.42935e+07	2.28534e+07	1.16878e+07	2.63177e+07	2.11731e+07	1.73088e+07	3.75313e+07	2.83077e+07	2.72532e+07	-	-
Lmfn003760	477.07	301.04	478.075	C21H18O13	[M-H]-	Quercetin-4'-O-glucuronide*	Flavonoids	Flavonols	201463-36-7	6.32712e+07	5.86215e+07	6.16149e+07	5.96939e+07	5.56087e+07	5.16087e+07	4.01099e+07	3.83808e+07	4.63722e+07	5.44509e+07	5.66957e+07	4.04267e+07	6.48736e+07	5.015e+07	5.65185e+07	-	-
Hmjp003123	479.08	303.06	478.075	C21H18O13	[M+H]+	Quercetin-5-O-glucuronide	Flavonoids	Flavonols	-	3.56466e+07	4.45958e+07	3.70066e+07	4.03517e+07	3.0184e+07	4.77341e+07	2.89231e+07	2.48855e+07	3.12052e+07	5.21843e+07	3.4744e+07	3.21369e+07	3.40108e+07	3.63164e+07	3.3473e+07	-	-
Smgp004575	465.1	303.05	464.096	C21H20O12	[M+H]+	Quercetin-5-O-β-D-glucoside*	Flavonoids	Flavonols	-	5.2336e+07	4.49e+07	5.85101e+07	4.74334e+07	5.71759e+07	4.4751e+07	4.51265e+07	5.91209e+07	3.7256e+07	5.78377e+07	5.05485e+07	4.47594e+07	4.56341e+07	5.00544e+07	6.23981e+07	-	-
pmp000589	551.1	303.05	550.096	C24H22O15	[M+H]+	Quercetin-7-O-(6''-malonyl)glucoside	Flavonoids	Flavonols	98767-37-4	161677	266820	160048	840406	374349	1.26512e+06	61178.8	149745	103453	866921	342401	250610	299481	343740	330404	-	-
mws1329	463.09	301.04	464.096	C21H20O12	[M-H]-	Quercetin-7-O-glucoside	Flavonoids	Flavonols	491-50-9	2.3598e+07	4.19635e+07	2.03608e+07	3.41149e+07	2.83221e+07	3.72985e+07	2.21275e+07	2.23068e+07	1.03195e+07	2.68995e+07	1.83743e+07	1.60441e+07	3.08989e+07	2.65581e+07	2.62489e+07	C12639	-
Zbsp004301	611.16	303.05	610.153	C27H30O16	[M+H]+	Quercetin-7-O-rutinoside*	Flavonoids	Flavonols	147714-62-3	3.38769e+07	9.49181e+07	3.37452e+07	1.58228e+07	7.19996e+06	1.76652e+07	5.52024e+06	4.87318e+06	7.82545e+06	2.25173e+07	7.5507e+06	4.75395e+06	6.0461e+07	6.46511e+07	7.09435e+07	-	-
Lmmp002755	773.21	303.05	772.206	C33H40O21	[M+H]+	Quercetin-7-O-rutinoside-4'-O-glucoside	Flavonoids	Flavonols	-	577505	314416	713678	37601.8	27425.4	43355.8	21657.8	15679.1	12505	47707.3	5757.62	2505	104578	127505	253839	-	-
Lmlp009037	457.36	203.18	456.36	C30H48O3	[M+H]+	Querspicatin B	Terpenoids	Triterpene	126240-05-9	50249.4	55944.7	34516.4	28021.1	10255.2	28698.1	14936.9	14941	13353.7	11431.3	10843.6	5052.83	22503.4	25043.1	24160.2	-	-
mws0021	227.07	185.06	228.079	C14H12O3	[M-H]-	Resveratrol*	Others	Stilbene	501-36-0	33606.3	4218.42	16984.2	2.55962e+06	1.49825e+06	1.97074e+06	1.47888e+06	387502	1.30432e+06	427059	538797	427129	902662	720702	770910	C03582	ko00945,ko01110
Ypgn004474	389.12	227.07	390.132	C20H22O8	[M-H]-	Resveratroloside	Others	Stilbene	38963-95-0	237759	211314	199141	3.63993e+06	2.84561e+06	3506410	1.51396e+07	1.65269e+07	9.99857e+06	933959	1.36354e+06	1.64417e+06	5.43762e+06	3.85073e+06	4.87477e+06	-	-
Zbzp000519	156.1	110.07	155.095	C8H13NO2	[M+H]+	Retronecine	Alkaloids	Pyrrole alkaloids	480-85-3	7.90048e+06	11019199	6.47625e+06	7.93468e+06	5.85656e+06	1.34994e+07	7.5646e+06	1.00561e+07	5.80065e+06	6.19019e+06	8.02078e+06	9.7765e+06	7.96739e+06	8.28215e+06	8.06528e+06	-	-
Zmhn002574	623.16	315.05	624.169	C28H32O16	[M-H]-	Rhamnazin 3-Glucosyl-Arabinofuranoside	Flavonoids	Flavonols	-	306081	205022	369015	6174.94	7010.26	3255.1	2577.31	6857.5	2602.6	14833.8	2505	10005	74581.5	88311.2	97263	-	-
Lmjp002906	479.12	317.07	478.111	C22H22O12	[M+H]+	Rhamnetin-3-O-Glucoside*	Flavonoids	Flavonols	27875-34-9	1.62519e+07	3.12638e+07	1.68605e+07	4.04057e+07	4.14983e+07	3.73479e+07	2.35162e+07	1.22561e+07	1.39414e+07	1.62023e+07	13318185	7.8353e+06	3.24758e+07	2.35431e+07	2.66903e+07	-	-
HJAP120	625.17	317.07	624.169	C28H32O16	[M+H]+	Rhamnetin-3-O-Rutinoside*	Flavonoids	Flavonols	-	5.25049e+07	6.87266e+07	4.57531e+07	1.3512e+07	7.63572e+06	1.03913e+07	2.4109e+06	3.86872e+06	7.66841e+06	1.4895e+07	3.64892e+06	4.69518e+06	7.93057e+07	7.77177e+07	7.87905e+07	-	-
Lahp004712	639.19	331.08	638.185	C29H34O16	[M+H]+	Rhamnosyl-rhamnanthin-3-O-β-D-glucoside	Flavonoids	Flavonols	-	5.35052e+07	4.17151e+07	5.37238e+07	1.1348e+07	1.02136e+07	7.31026e+06	1.36756e+06	1.29453e+06	2.80814e+06	6.10383e+06	3.10131e+06	2.73054e+06	1.93827e+07	1.89096e+07	1.9635e+07	-	-
Wbsn001677	309.12	237.06	310.126	C12H22O9	[M-H]-	Rhamnosylfucose	Terpenoids	Terpene	-	11679.7	9585.09	16982.6	31149.1	32903.6	27452.6	43249.9	39944	25860.6	25626.2	20833.5	23807.1	21469.6	24313.1	25623.7	-	-
MWSmce317	257.08	241.05	258.089	C15H14O4	[M-H]-	Rhapontigenin*	Others	Stilbene	500-65-2	93573.4	14426.3	34801.8	390960	510718	427447	1.41984e+06	526316	742469	258328	25200.1	85002.9	361935	481323	339998	-	-
MWSslk209	421.15	259.1	420.142	C21H24O9	[M+H]+	Rhapontin	Others	Stilbene	155-58-8	4977.91	12611.3	2505	37612.7	34556.7	34770.9	68207.1	72505	96378.9	34085.7	18905	40159.7	41599.7	52948.4	55903.2	C10288	-
pmn001338	445.08	283	446.085	C21H18O11	[M-H]-	Rhein-8-O-glucoside	Quinones	Anthraquinone	34298-86-7	43194.4	82505	43210.3	36202	89393.7	240005	270005	44206	31145.5	58296	66294	76329	73334.5	82505	44226	-	-
Lmdp003146	167.11	93.07	166.099	C10H14O2	[M+H]+	Rhododendrol	Phenolic acids	Phenolic acids	501-96-2	165739	183864	140406	3279100	3320400	2270005	73595	108709	20005	415005	290892	310290	737505	536334	955005	-	-
Hmln008119	197.12	153.12	198.126	C11H18O3	[M-H]-	Robinlin	Terpenoids	Terpene	-	55397.3	53163.9	47390.3	10381.4	10692.2	17402.5	15267.4	19178.8	16985.4	27052.1	32970.5	42174.2	38439.8	35412.9	34721.3	-	-
pmn001423	385.19	223.14	386.194	C19H30O8	[M-H]-	Roseoside	Others	Ketone compounds	54835-70-0	7811.9	25005	5439.93	15005	20005	14651.4	14643.9	24403.9	8787.9	11721.9	30005	47505	21475.9	20005	30005	-	-
Zbqn010247	457.37	457.37	458.376	C30H50O3	[M-H]-	Rubiatriol	Terpenoids	Triterpene	107694-02-0	680888	776220	631214	592614	504276	574255	747020	825231	745778	674124	515430	605591	912994	745326	684181	-	-
Lcsp000658	471.34	425.34	470.34	C30H46O4	[M+H]+	Rubinic acid	Terpenoids	Triterpene	94662-96-1	94654	99214.3	50940.7	101871	90919.1	82069.6	112724	108950	103375	123807	165819	183960	102811	117479	91246.6	-	-
pmp000604	435.13	273.07	434.121	C21H22O10	[M+H]+	Rubrofusarin-6-O-glucoside	Others	Ketone compounds	132922-80-6	371870	431196	364488	666090	531569	339532	235353	326760	331749	677209	223382	218594	441456	385922	357505	-	-
Lcsn000626	261	181.05	262.011	C12H6O7	[M-H]-	Rubusin B	Others	Others	-	29349.5	32700.2	20378.5	28525.5	27584.3	47078.7	1250.05	4119.55	3390.81	9900.8	9793.36	8074.32	15648.7	17025.3	18133	-	-
Lcsp000659	190.05	128.05	189.043	C10H7NO3	[M+H]+	Rubusine	Alkaloids	Alkaloids	-	34178.4	49417.6	26795.6	27709.6	21719.8	21254.1	16054.9	23379	19811.8	346510	103328	71811.8	71604.6	59840.2	69756.6	-	-
mws1521	285.1	121.03	286.105	C13H18O7	[M-H]-	Salicin	Phenolic acids	Phenolic acids	138-52-3	79991.4	75679.1	94269.4	26964.8	26967.3	29280.5	173343	158662	188506	618494	549524	309667	179820	155581	164823	C01451	ko00010
Lmgn001670	137.03	108.02	138.032	C7H6O3	[M-H]-	Salicylic acid	Phenolic acids	Phenolic acids	69-72-7	30532.8	23644.6	9388.75	12012.9	19178.2	13753	8725.23	28264.1	8720.23	39279	23405.7	7335.67	15584.2	18725.9	13142.8	C00805	ko01100,ko01110,ko04075
pmb3142	299.08	137.02	300.084	C13H16O8	[M-H]-	Salicylic acid-2-O-glucoside	Phenolic acids	Phenolic acids	10366-91-3	32590.9	36317.8	30971	169076	80535.8	58087.9	103695	88501.9	64212.8	57918.4	76833	87348.7	63735.2	70404.2	67726	-	-
mws2367	299.11	119.05	300.121	C14H20O7	[M-H]-	Salidroside	Phenolic acids	Phenolic acids	10338-51-9	14656.6	20467.1	20050.5	11131.1	5258.34	11098.3	13912.8	5160.08	8975.98	19151.9	11525	13172.1	9185.92	15475.6	22251.1	C06046	ko00350,ko01100
Hmsn002598	301.09	139.04	302.1	C13H18O8	[M-H]-	Salirepin	Phenolic acids	Phenolic acids	26652-12-0	70971.2	63042.4	75540.3	155923	167402	117827	175512	174160	169018	197082	277043	187884	156639	195050	159951	-	-
Lmtp004146	275.09	107.05	274.084	C15H14O5	[M+H]+	Santalin	Others	Ketone compounds	7400-10-4	1.87589e+06	2.23268e+06	2.02278e+06	1.53763e+06	1.18644e+06	1.47573e+06	952304	928217	1.03111e+06	4.7492e+06	2.35683e+06	1.85635e+06	1.90186e+06	1.61879e+06	1.75476e+06	-	-
Zbdp005176	317.07	153.05	316.058	C16H12O7	[M+H]+	Scandione	Flavonoids	Other Flavonoids	-	107313	305377	210005	527843	474492	366548	179154	166262	122001	136303	108678	52987.9	243526	415005	236042	-	-
MWSmce024	355.1	193.05	354.095	C16H18O9	[M+H]+	Scopoletin-7-O-glucoside (Scopolin)	Lignans and Coumarins	Coumarins	531-44-2	407658	397349	389612	727505	405005	607293	324633	590005	281782	516910	372677	226818	565005	207768	605005	C01527	ko00999,ko01110
Lmtn003096	523.22	361.14	524.226	C26H36O11	[M-H]-	Secoisolariciresinol 4-O-glucoside	Lignans and Coumarins	Lignans	-	35391.9	39323.9	34408.9	23765.9	24704	31859.3	15787.9	15757.9	20646.9	17505	19723.9	19665.9	23595.9	47505	50005	-	-
Lafp003200	389.21	209.15	388.209	C19H32O8	[M+H]+	Sedumoside H	Others	Others	-	43548.6	100433	32281.2	65396.2	58921	82580.9	27505	31385.9	25461.2	95533.6	81342.9	92505	64416.6	48932.7	65910.8	-	-
Zmcp102201	205.09	149.02	204.079	C12H12O3	[M+H]+	Senkyunolide B*	Others	Lactones	93236-67-0	1.21954e+07	1.19961e+07	1.27605e+07	1.28755e+07	1.34702e+07	1.43929e+07	1.5095e+07	1.53144e+07	1.53844e+07	1.55587e+07	1.63769e+07	1.59696e+07	1.25289e+07	1.48896e+07	1.6112e+07	C09921	-
Zmcp102202	205.09	149.02	204.079	C12H12O3	[M+H]+	Senkyunolide C*	Others	Lactones	-	1.2024e+07	1.19601e+07	1.30375e+07	1.30764e+07	1.34929e+07	1.44088e+07	1.55406e+07	1.55082e+07	1.62161e+07	1.58039e+07	1.58177e+07	1.58516e+07	1.30233e+07	1.49592e+07	1.63749e+07	-	-
pmp001230	279.16	121.03	278.152	C16H22O4	[M+H]+	Senkyunolide M	Others	Lactones	146986-60-9	1.62532e+07	1.63244e+07	1.76292e+07	1.73841e+07	1.81786e+07	1.8913e+07	2.02043e+07	2.10966e+07	2.16274e+07	2.17149e+07	2.16546e+07	2.23645e+07	1.58464e+07	1.99951e+07	2.18979e+07	-	-
Zmcp102204	279.16	149.02	278.152	C16H22O4	[M+H]+	Senkyunolide Q*	Phenolic acids	Phenolic acids	-	6.40788e+07	6.0854e+07	6.53555e+07	6.66404e+07	6.5407e+07	6.36644e+07	6.32233e+07	6.30783e+07	6.15734e+07	6.27073e+07	6.35426e+07	6.32135e+07	6.50863e+07	6.25397e+07	6.46711e+07	-	-
Hahp005583	639.19	331.08	638.185	C29H34O16	[M+H]+	Sesuvioside A	Flavonoids	Isoflavones	-	5.46702e+07	5.76333e+07	5.30111e+07	2.20325e+07	4.70496e+07	4.17259e+07	9.48041e+06	8.83902e+06	1.65936e+07	4.08655e+07	2.78959e+07	2.00503e+07	6.07199e+07	6.2029e+07	6.28572e+07	-	-
Hahp004959	655.19	347.08	654.18	C29H34O17	[M+H]+	Sesuvioside C*	Flavonoids	Isoflavones	-	162505	167505	245005	112716	270005	53489.3	10005	10005	42505	25005	17505	20005	102636	57685.8	88150.8	-	-
Hahp004341	801.24	493.14	800.237	C35H44O21	[M+H]+	Sesuvioside D	Flavonoids	Isoflavones	-	2.76276e+07	2.52331e+07	3.00937e+07	20889.9	20471.5	11822.9	8946.91	5005	89623.7	2993.59	8782.33	1488.13	1.18841e+07	1.03297e+07	9.70805e+06	-	-
Lmmp002463	625.18	317.07	624.169	C28H32O16	[M+H]+	Sexangularetin-3-O-glucoside-7-O-rhamnoside*	Flavonoids	Flavonols	-	39558915	35176170	3.66167e+07	2.89202e+06	4.96219e+06	3.68194e+06	3.74266e+06	3.46486e+06	7.5453e+06	1.33565e+07	5.17201e+06	3.89376e+06	7.41912e+07	6.93858e+07	7.81195e+07	-	-
MWSslk002	433.11	271.06	432.106	C21H20O10	[M+H]+	Sophoricoside*	Flavonoids	Isoflavones	152-95-4	22505	57505	25005	95208.6	66411.6	28656.4	159188	184118	267505	37489.4	32505	38777.9	80781.1	73085.1	65408.2	-	-
mws0018	203.22	84.08	202.216	C10H26N4	[M+H]+	Spermine	Alkaloids	Alkaloids	71-44-3	4.12669e+06	3.93863e+06	3.53564e+06	3.8987e+06	3.03255e+06	3.71321e+06	3.95201e+06	3.47233e+06	4.00393e+06	3.42456e+06	3.49731e+06	3.92923e+06	3.84664e+06	3.94329e+06	3.6725e+06	C00750	ko00330,ko00410,ko00480,ko00770,ko01100,ko01240
pmp000966	144.1	84.08	143.095	C7H13NO2	[M+H]+	Stachydrine	Alkaloids	Pyrrole alkaloids	471-87-4	2.08027e+06	1.07325e+06	1.92254e+06	1.44678e+06	1.59837e+06	1.67699e+06	2.59023e+06	2.4221e+06	1.28718e+06	1.41065e+06	1.49221e+06	2.12227e+06	2.11249e+06	2.03002e+06	1.71224e+06	C10172	-
Hamp012107	284.29	88.08	283.288	C18H37NO	[M+H]+	Stearamide	Alkaloids	Alkaloids	124-26-5	35455.4	40725.9	27438.8	12698.8	25089.3	18010.7	21615	21389.4	24136.1	54293.3	29344.6	21335.8	10635.2	15521.8	17676.8	C13846	-
Lcyp000107	333.08	171.03	332.074	C13H16O10	[M+H]+	Stellarin	Phenolic acids	Phenolic acids	-	141774	246761	214391	200613	96018.5	77111.1	168644	245154	533594	209570	376928	366400	145277	158580	163420	-	-
Wdbp008550	301.14	245.08	300.136	C18H20O4	[M+H]+	Stemanthrene C*	Others	Others	-	39509.8	44522.9	40592.8	39222.8	40514.6	46898	39509.8	41345.7	38809.9	37244	42256.7	37976.4	30155.1	34778.4	41890.7	-	-
WaYp004612	465.14	303.09	464.132	C22H24O11	[M+H]+	Sterubin 5-O-Glucoside*	Flavonoids	Flavanones	-	4.07213e+07	5.11917e+07	4.62468e+07	5.76833e+07	5.68202e+07	4.98995e+07	3.84834e+07	4.52862e+07	2.47691e+07	4.23808e+07	4.03336e+07	2.99685e+07	5.24544e+07	5.52613e+07	5.17837e+07	-	-
Zbrp003982	433.11	271.06	432.106	C21H20O10	[M+H]+	Sulfurein; Sulfuretin-6-O-glucoside	Flavonoids	Aurones	531-63-5	24436.4	58968.3	16510.7	282176	501352	209104	240260	193191	172995	267309	149843	61666.1	280592	232269	258655	-	-
mws1526	359.13	197.08	358.126	C16H22O9	[M+H]+	Sweroside	Terpenoids	Monoterpenoids	14215-86-2	172447	321408	167505	94675.1	120936	188130	77505	87787	72317.2	206756	147965	125723	165117	120005	123035	C17071	-
pmp000695	375.13	177.05	374.121	C16H22O10	[M+H]+	Swertiamarin	Terpenoids	Monoterpenoids	17388-39-5	15461.8	15461.8	5106.58	18255.9	15005	16681.4	40447.8	18382.1	42505	32505	57505	19028.8	35721.6	22008.9	22455.1	C09800	-
Zmdn003541	507.19	345.14	508.195	C25H32O11	[M-H]-	Syringafghanoside	Terpenoids	Monoterpenoids	-	30482.9	37782.7	22455	42505	55337.6	25005	7505	5651.6	11379.5	21071.5	17126.4	16866.7	15178.6	10327.3	13079.7	-	-
Zmln000899	343.11	181.05	344.111	C15H20O9	[M-H]-	Syringaldehyde-4-O-glucoside	Phenolic acids	Phenolic acids	-	19398.2	27133.9	29442	83595.4	57306.3	103385	102955	66786.5	43386	15252.5	33405.5	28404.7	61050.2	36630	39870.7	-	-
Lmdn004974	461.15	307.08	462.153	C23H26O10	[M-H]-	Syringalide A	Phenolic acids	Phenolic acids	110344-60-0	187958	196201	130003	28351.6	2615.32	8014.95	1716.84	817.124	9164.35	33532.3	25980.2	19278.3	72022	57806.3	44790.3	-	-
Zbsp004862	509.13	347.08	508.122	C23H24O13	[M+H]+	Syringetin-3-O-glucoside*	Flavonoids	Flavonols	40039-49-4	4.12153e+06	5.21281e+06	4.1548e+06	4.13123e+06	4.32e+06	4.80792e+06	968836	770258	893785	1.33846e+06	1.87915e+06	886077	3.05999e+06	2.46644e+06	2.94088e+06	-	-
HJAP006	509.13	347.08	508.122	C23H24O13	[M+H]+	Syringetin-7-O-glucoside*	Flavonoids	Flavonols	-	3.70036e+06	8745230	5.11693e+06	5.1007e+06	4.30171e+06	3.11616e+06	936043	1.2536e+06	1900005	1.07412e+06	3219750	1562505	3.18922e+06	3.29154e+06	3.20519e+06	-	-
Lsmp121705	303.11	141.05	302.1	C13H18O8	[M+H]+	Tachioside*	Phenolic acids	Phenolic acids	109194-60-7	8594.59	21463.1	7452.44	46941.6	21203.6	41183.7	34338.2	56979.1	43663	38494.1	43426.2	38110.3	30467.6	13325.3	33326.6	-	-
mws2627	317.07	285.04	316.058	C16H12O7	[M+H]+	Tamarixetin (3,3',5,7-Tetrahydroxy-4'-Methoxyflavone)	Flavonoids	Flavonols	603-61-2	2904.15	4196.28	2899.3	83371.7	85198.3	42873.4	28922	24488.2	14997.6	12660.6	4086.06	4288.05	21645.3	24898.5	26228.6	C10188	-
Zmhp005139	565.12	317.07	564.111	C25H24O15	[M+H]+	Tamarixetin-3-O-(6''-malonyl)glucoside*	Flavonoids	Flavonols	-	3791.32	30057.8	32505	408923	351023	269804	11918.2	24412.4	14225.8	24746.1	15817.1	32505	132172	109549	139963	-	-
HJN051	623.16	315.05	624.169	C28H32O16	[M-H]-	Tamarixetin-3-O-rutinoside	Flavonoids	Flavonols	-	1.31882e+06	1.14062e+06	1.4262e+06	1.12614e+06	925310	1.2779e+06	139429	101194	106148	217262	63120.4	88877.8	720668	1.00331e+06	910440	-	-
HJN009	547.28	367.21	548.283	C26H44O12	[M-H]-	Tararoside	Others	Others	-	52610.2	71637.1	65975.5	38598.4	11799.9	61377.6	33018.4	25023.5	31132	40712.6	118847	40005	51945.9	32327.4	51945.9	-	-
Lszp210010	325.14	191.08	324.132	C15H20N2O6	[M+H]+	Tatarine	Alkaloids	Alkaloids	-	930005	1165005	552956	201062	176412	182076	156786	254373	148771	477505	677505	344187	188645	197526	195117	-	-
mws0044	303.05	125.02	304.058	C15H12O7	[M-H]-	Taxifolin(Dihydroquercetin)	Flavonoids	Flavanonols	480-18-2	232436	226714	142479	51436.2	62873.4	36056.4	143618	100902	146258	156274	41043.1	63813.3	108322	112705	126810	C01617	ko00941,ko01100,ko01110
Zbxn003562	465.1	303.05	466.111	C21H22O12	[M-H]-	Taxifolin-2-O-glucoside	Flavonoids	Flavanonols	-	637519	975005	439696	763799	631295	393089	1.21266e+06	1.52055e+06	1.37626e+06	1.40749e+06	540834	624365	869357	779135	1.06194e+06	-	-
mws1361	449.11	303.08	450.116	C21H22O11	[M-H]-	Taxifolin-3-O-rhamnoside (Astilbin)	Flavonoids	Flavanonols	29838-67-3	5005	6953.45	7787.17	293737	228133	1.5889e+06	624163	332354	383673	19505.8	27344.9	33520.6	308469	266138	249123	C17449	-
pme0281	165.019	121.029	166.027	C8H6O4	[M-H]-	Terephthalic acid*	Phenolic acids	Phenolic acids	100-21-0	180755	185429	209599	3.14867e+06	3.97754e+06	4.11203e+06	501450	397055	511853	353697	282437	279435	1.2079e+06	1.41579e+06	1.06544e+06	C06337	ko01100
pmn001702	461.07	285.05	462.08	C21H18O12	[M-H]-	Tetahydroxyflavone-7-O-glucuronide*	Flavonoids	Flavones	-	2.10871e+06	2.99108e+06	878997	1.76396e+06	639023	1.9094e+06	526032	578976	280075	1.81373e+06	526982	365864	2.28794e+06	1.29021e+06	2.18431e+06	-	-
Wcdp005264	246.24	88.08	245.236	C14H31NO2	[M+H]+	Tetradecasphinganine	Others	Others	-	207663	216410	253764	223412	244906	223436	298374	287274	288892	209443	344599	265514	216931	268731	255696	-	-
Zmhn101746	405.12	243.07	406.126	C20H22O9	[M-H]-	Tetrahydroxy-stilbene-O-glucoside	Others	Stilbene	-	1.80021e+06	1272505	1070005	617313	2.10958e+06	1.42616e+06	625808	739465	579889	216112	337505	169680	772505	1.13081e+06	1.1159e+06	-	-
Sazp000955	272.11	110.06	271.106	C12H17NO6	[M+H]+	Tetraphyllin A*	Alkaloids	Isoquinoline alkaloids	-	1.07035e+06	1.53181e+06	161405	959296	719329	837023	836512	880614	194461	517938	1.01638e+06	246943	835846	859315	891392	-	-
mws1293	565.13	139.04	564.127	C29H24O12	[M+H]+	Theaflavin	Tannins	Proanthocyanidins	4670-05-7	17703.5	16438.8	25426.3	24444.1	34195.1	20005	32495.1	65217.8	36336.9	16758.4	12646.7	4429.06	43564.9	31352.9	32495.1	-	-
Lahp002795	763.15	443.1	762.143	C37H30O18	[M+H]+	Theasinensin B	Flavonoids	Flavanols	89064-32-4	131687	113546	105550	8350.01	4915.55	1611.42	190857	262585	135601	12051.4	24889.1	27784.5	78424.8	68634.5	111688	-	-
Zmxp004722	435.13	273.08	434.121	C21H22O10	[M+H]+	Thunberginol G 3'-Glucoside	Lignans and Coumarins	Coumarins	-	285262	434861	273005	760960	1.14732e+06	797647	1.46801e+06	2.27851e+06	4680110	2.22319e+06	1.07564e+06	1.02941e+06	1.34127e+06	986567	1.08856e+06	-	-
Yarn004381	581.22	329.14	582.231	C28H38O13	[M-H]-	Tortoside B	Lignans and Coumarins	Lignans	-	25087.2	28132	21105.8	17097.5	53269	36134	112564	102491	95293	262505	155704	187520	67220.2	74228	64232	-	-
HX1151	229.09	107.05	228.079	C14H12O3	[M+H]+	Trans resveratrol	Others	Stilbene	-	65545.4	20003.2	24195.6	2.86437e+06	1.48858e+06	2.02324e+06	1.68898e+06	525972	1.68925e+06	612120	553223	557711	1.02641e+06	948532	1.12088e+06	-	-
Wahp006114	584.28	438.24	583.268	C34H37N3O6	[M+H]+	Tri-p-coumaroyl Spermidine	Alkaloids	Phenolamine	-	16063.7	3429.43	2299.35	131048	43729	189666	303438	123410	12086.8	22161.9	151370	79756.1	106810	105842	114961	-	-
Wayn004603	477.07	301.04	478.075	C21H18O13	[M-H]-	Tricetin 3'-glucuronide*	Flavonoids	Flavones	-	6.87672e+07	5.36677e+07	5.68687e+07	5.41095e+07	5.39121e+07	4.99742e+07	4.11321e+07	3.54753e+07	4.44454e+07	6.0133e+07	5.10526e+07	4.48908e+07	5.81405e+07	5.36248e+07	5.468e+07	-	-
pmb0716	655.19	331.08	654.18	C29H34O17	[M+H]+	Tricin-4'-O-glucoside-7-O-glucoside*	Flavonoids	Flavones	-	546576	374072	609806	285243	349518	267560	62784.5	50359.9	107906	87223.7	65704.2	174855	304046	326160	305775	-	-
Zbsp004455	655.18	331.08	654.18	C29H34O17	[M+H]+	Tricin-5,7-O-diglucoside*	Flavonoids	Flavones	-	4.00261e+06	2.66178e+06	4.50681e+06	1.56958e+06	1.82696e+06	2.01625e+06	432067	380290	530917	529420	520970	813070	1.50935e+06	1.95731e+06	1.99547e+06	-	-
Zbsp003941	655.18	331.08	654.18	C29H34O17	[M+H]+	Tricin-7-O-(2''-O-glucosyl)glucoside*	Flavonoids	Flavones	-	2.92052e+06	2.63706e+06	3.47178e+06	1.47894e+06	2.18683e+06	1.77643e+06	438047	326416	562446	538444	493612	794192	1.5747e+06	1.24973e+06	1.467e+06	-	-
Lmgp004959	639.19	331.08	638.185	C29H34O16	[M+H]+	Tricin-7-O-neohesperidoside*	Flavonoids	Flavones	53766-40-8	5.85788e+07	5.94753e+07	5.44004e+07	9.19821e+07	8.93147e+07	7.69225e+07	1.3607e+07	1.76983e+07	3.80867e+07	7.10954e+07	4.97302e+07	4.74055e+07	6.82952e+07	1.1222e+08	1.04491e+08	-	-
Hmgp003086	639.19	331.08	638.185	C29H34O16	[M+H]+	Tricin-7-O-rutinoside*	Flavonoids	Flavones	-	32153590	39617395	2.58755e+07	7.49406e+07	7.77297e+07	7.23543e+07	1.44201e+07	1.73718e+07	3.81375e+07	6.29536e+07	5.0321e+07	3.40915e+07	8.32125e+07	8.60656e+07	8.90264e+07	-	-
pmb3041	521.09	329.2	522.101	C23H22O14	[M-H]-	Tricin-7-O-saccharic acid	Flavonoids	Flavones	-	70198.5	76042	72076	111060	182507	184188	372190	391200	418004	463159	868438	703041	307927	264798	222728	-	-
Qmgp102418	371.2	209.15	370.189	C21H26N2O4	[M+H]+	Uncarialin J	Alkaloids	Plumerane	-	26663.9	57673.3	19258.9	372636	341604	118265	2505	10372.9	15005	22505	17505	35258.8	137261	58245.4	106452	-	-
Wbsp006753	487.34	469.33	486.334	C30H46O5	[M+H]+	Urmiensolide*	Terpenoids	Triterpene	-	18136.5	19164	14263.5	14540.2	9155.87	6687.82	15946.9	21850.9	16080.1	55521.4	50791.5	57687.8	23328.5	23078.5	25254.1	-	-
Lmsn003522	327.12	147.05	328.131	C19H20O5	[M-H]-	Uvafzelic acid	Others	Others	77744-55-9	150339	227887	281580	226182	116347	208469	183425	189484	302262	454804	552144	467986	255902	239148	250248	-	-
Zmbp000490	158.12	112.08	157.11	C8H15NO2	[M+H]+	Valerine	Alkaloids	Alkaloids	-	112117	161815	95790.2	313993	266841	335286	386045	386205	260116	188733	175687	262205	284927	287103	253953	-	-
mws0028	167.03	108.02	168.042	C8H8O4	[M-H]-	Vanillic acid	Phenolic acids	Phenolic acids	121-34-6	7505	19630	2505	244111	306904	208890	112785	149069	93155.3	18637.3	20005	12690.6	50182.4	65712.5	41963.1	C06672	-
Zmpn005408	483.11	389.07	484.116	C28H20O8	[M-H]-	Vaticahainol B	Others	Stilbene	-	2222.96	2505	11787.5	19094.9	12500.2	67899	113855	80122.4	79902.9	5005	733.924	3685.89	30168.4	42593.3	24226.4	-	-
Zmpn006890	679.2	585.16	680.205	C42H32O9	[M-H]-	Vaticanol A	Others	Stilbene	-	971.19	3366.29	564.563	307809	27515.6	289386	1.0302e+06	1.01693e+06	701252	4115.48	9687.57	32529.2	310805	314532	306470	-	-
Yhjp010205	471.35	471.35	470.34	C30H46O4	[M+H]+	Virgatic acid	Terpenoids	Triterpene	14356-51-5	2.78413e+06	3.4055e+06	2.50811e+06	3.16763e+06	3.42516e+06	2.46805e+06	3.41863e+06	3.90208e+06	3.25833e+06	5.53884e+06	5.12739e+06	5.79488e+06	3.18806e+06	3.56531e+06	3.85951e+06	-	-
Jmln005880	345.06	165.02	346.069	C17H14O8	[M-H]-	Viscidulin III	Flavonoids	Flavones	92519-91-0	201595	157313	225902	1.87e+06	1.12432e+06	1.74291e+06	1.34019e+06	1.69373e+06	1.01633e+06	177057	89116.2	86207.5	193349	190139	212777	-	-
Lahp003744	597.18	303.09	596.174	C27H32O15	[M+H]+	Viscumneoside I	Flavonoids	Flavanones	-	105144	260682	109518	310800	148777	266671	42110.6	78601.6	43206.5	174040	41771.5	26036.7	200056	140406	174040	-	-
pmb0680	741.2	147.3	740.195	C36H36O17	[M+H]+	Vitexin-7-O-(6''-p-coumaroyl)glucoside	Flavonoids	Flavones	-	10005	16043.8	7108.18	10005	11535.5	5005	64796.5	131112	110892	7505	13150.2	4331.77	29221.7	27365.2	34814.7	-	-
HX1142	907.28	453.13	906.268	C56H42O12	[M+H]+	Vitisin C*	Others	Stilbene	-	7868.17	650.63	5080.41	1.98557e+06	407583	1.36937e+06	9.09447e+06	1.33792e+07	7.68697e+06	18859.9	12958.9	228756	2.75636e+06	2.71324e+06	2.7403e+06	-	-
Labn003976	517.23	205.12	518.236	C24H38O12	[M-H]-	Vomifoliol 9-[Xylosyl-(1→6)-Glucoside]	Terpenoids	Monoterpenoids	-	15005	17505	4903.67	13711.5	40005	33351.4	24487	20625.9	24524.6	43211.9	95966.2	81278.7	28398.8	30398.2	46181.4	-	-
Wasn002329	366.08	160.04	367.09	C16H17NO9	[M-H]-	Xanthurenic Acid 8-O-Glucoside	Alkaloids	Quinoline alkaloids	97451-32-6	510571	576018	415018	202457	112185	265450	235123	216004	192175	137508	113325	127165	232846	260180	235642	-	-
Cmyp002064	463.12	301.08	462.116	C22H22O11	[M+H]+	Yuanhuanin*	Flavonoids	Flavones	83133-14-6	909072	1.18927e+06	330183	3.64306e+07	4.34043e+07	4643600	2.12101e+07	2.04109e+07	3.02429e+07	6740770	8.46522e+06	6.5026e+06	1.50353e+07	1.56691e+07	1.40941e+07	-	-
mws1611	191.11	117.07	190.099	C12H14O2	[M+H]+	Z-Ligustilide	Others	Lactones	4431-01-0	12777.2	11242	12981	10594.2	13304.9	6830.49	8971.41	8879.72	15709	9292.53	18497.7	8081.2	12507.7	10999	10586.7	C16987	-
Sazp010922	471.35	425.34	470.34	C30H46O4	[M+H]+	Zizyberanalic acid	Terpenoids	Triterpene	-	5028.25	5132.88	2818.12	5036.08	5199.08	2843.27	3482.49	4574.03	3907.86	9326.79	9803.42	8363.61	3350.38	4569.59	4625.4	-	-
Wbwn003179	475.17	149.04	476.168	C24H28O10	[M-H]-	[(8S,9R,10S,11R)-3,8,10-trihydroxy-4,5,19-trimethoxy-9,10-dimethyl-15,17-dioxatetracyclo[10.7.0.02,7.014,18]nonadeca-1(19),2,4,6,12,14(18)-hexaen-11-yl]acetate	Lignans and Coumarins	Lignans	-	2.79496e+06	2.1089e+06	1.71143e+06	100733	157505	157286	357561	326194	262934	411881	476519	564206	1.94685e+06	1.24241e+06	831622	-	-
Lskp211411	497.31	335.26	496.304	C27H44O8	[M+H]+	abutasterone*	Steroids	Steroid	88669-02-7	7556.44	16324.6	13428.1	22342.4	11485	15639.2	17939.3	13062	10542.9	5959.88	5420.06	4221.77	11479.5	12149.8	13472.5	-	-
Ypgn006202	679.19	679.2	680.205	C42H32O9	[M-H]-	ampelopsin C	Others	Stilbene	130518-20-6	13596.4	19110.4	9357.12	1.70608e+06	388289	1.81741e+06	3.42067e+06	4.11353e+06	2.71031e+06	29470	27199.8	104403	1.05549e+06	1.15123e+06	1.25122e+06	-	-
Ypgn006093	679.2	679.2	680.205	C42H32O9	[M-H]-	ampelopsin E	Others	Stilbene	149496-36-6	63847.7	81241.7	14569.5	5.99382e+06	1.7946e+06	6.46472e+06	1.31691e+07	1.27539e+07	8.80532e+06	86440	103583	423706	3.82132e+06	3.69051e+06	3.99939e+06	-	-
Zmzp002265	643.15	481.1	642.143	C27H30O18	[M+H]+	artemisidin A	Flavonoids	Flavones	-	636535	968586	812005	113720	111434	50004.4	30367.9	19920.4	63115.2	85393.7	60744.6	42202.6	264235	216853	264765	-	-
Wbtp005007	319.05	319.05	318.038	C15H10O8	[M+H]+	asperthecin	Flavonoids	Other Flavonoids	10089-00-6	3.48609e+06	4.43877e+06	5.27458e+06	757657	558793	171338	225191	120139	827763	2.3947e+06	252342	427958	1.7605e+06	1.90304e+06	1.40615e+06	-	-
HX1130	451.12	85.03	450.116	C21H22O11	[M+H]+	astilbin	Others	Stilbene	-	73663.5	130624	55025.9	34543.8	40005	62221.7	208768	14290.8	149307	72213.1	20005	14269.7	87505	82783.7	45253.7	-	-
Hajp003546	437.14	139.04	436.137	C21H24O10	[M+H]+	catechin-3-O-α-L-rhamnopyranoside	Flavonoids	Flavanols	103630-03-1	7505	1225.26	2362.72	24843.4	24844.8	158983	152505	55678.6	105005	2505	35669.2	2505	37505	28384.7	31644.4	-	-
Zajn002491	451.12	289.07	452.132	C21H24O11	[M-H]-	catechin-4-β-D-galactopyranoside*	Flavonoids	Flavanols	-	48474.3	29202.3	44990.8	95154.8	67134.8	86435.5	75922.3	115086	67747.5	84063.5	136017	158920	110916	91146.5	96362.3	-	-
Zblp002908	295.11	150.08	294.1	C17H14N2O3	[M+H]+	cephalandole B	Alkaloids	Plumerane	-	299735	308805	198807	92373.6	130298	134179	151351	115474	113762	88725.7	200969	190443	140364	126896	149581	-	-
HX1366	147.04	91.05	146.037	C9H6O2	[M+H]+	coumarin	Lignans and Coumarins	Coumarins	-	2.33256e+06	2.76404e+06	2.12718e+06	766521	612420	1.01705e+06	754330	500827	993406	1.23248e+06	1.081e+06	824804	992857	996498	850167	-	-
Lhjp110322	455.15	215.07	454.147	C21H26O11	[M+H]+	deoxyplumieride	Terpenoids	Monoterpenoids	-	2505	3329.14	1119.46	139281	37505	132173	1.31662e+06	926836	580138	7505	8820.41	24248.4	191591	301909	239484	-	-
HX1368	117.05	71.05	116.047	C5H8O3	[M+H]+	dihydro-5-(hydroxymethyl)-2(3H)-furanone	Others	Others	-	5.21443e+06	6.45675e+06	5.86919e+06	7.52885e+06	6.26909e+06	1.13477e+07	5.15748e+06	5.55702e+06	4.47391e+06	4.89427e+06	4.67005e+06	5.50194e+06	6.57012e+06	6.36163e+06	6.03974e+06	-	-
Lcgn000239	521.2	491.19	522.21	C26H34O11	[M-H]-	dihydrodehydrodiconiferyl alcohol-9-O-β-D-glucopyranoside*	Lignans and Coumarins	Lignans	-	19782.5	12080.7	17597.7	5561.56	27505	5559.7	53682.5	51861.6	45207.5	20309.7	82505	24512.3	32424.3	37981.8	19451.6	-	-
HX1134	455.15	215.07	454.142	C28H22O6	[M+H]+	epsilon-Viniferin*	Others	Stilbene	-	67185.1	26203.7	18761.6	2.93213e+06	980490	1.36512e+06	6.22491e+06	6.44677e+06	3.6009e+06	158736	102440	161144	1.82011e+06	1.78657e+06	1.7906e+06	-	-
Lcgn000240	521.2	491.19	522.21	C26H34O11	[M-H]-	glochidioboside*	Lignans and Coumarins	Lignans	-	25073.2	14825.6	12967.7	6487.56	4651.22	7505	42613.1	86625.5	56506.8	50005	28727.1	27638.5	23545	16286.5	23768.2	-	-
Hayp001671	435.14	273.09	434.132	C20H22N2O9	[M+H]+	glucodichotomine B	Alkaloids	Alkaloids	-	65683	21895.2	35534.5	73569.7	59735.4	84560.7	84418.4	174321	100433	20420.4	11694.3	25005	51609.4	92707.7	94716.2	-	-
Zapn004520	419.13	257.08	420.142	C21H24O9	[M-H]-	gnetifolin E	Others	Stilbene	140671-07-4	45809.5	24653.7	67262	298294	406483	175634	1.2101e+06	720530	855949	632505	85358.6	332178	393929	305565	543896	-	-
Zapp006824	365.14	243.1	364.131	C22H20O5	[M+H]+	gnetupendin A	Others	Stilbene	-	332260	347499	364457	357356	367006	355241	353653	379044	375743	368180	387579	402711	289612	354856	410867	-	-
Wdgp003504	371.2	371.17	370.189	C21H26N2O4	[M+H]+	heyneanine hydroxyindolenine	Alkaloids	Plumerane	-	163167	165565	138820	291998	470103	571108	14239.1	7505	17505	51131.8	40558.5	89153.7	140833	141283	152479	-	-
Wbsp001110	175.09	70.07	174.079	C10H10N2O	[M+H]+	hupcrispatine	Alkaloids	Alkaloids	-	5.28499e+07	5.56225e+07	5.36509e+07	6.15187e+07	6.21549e+07	5.95983e+07	6.10163e+07	6.09871e+07	5.88705e+07	5.73031e+07	5.05614e+07	5.76818e+07	5.95095e+07	5.45663e+07	5.52729e+07	-	-
Zbzp004330	549.12	301.07	548.116	C25H24O14	[M+H]+	irilin B-7-O-malonyl glucoside	Flavonoids	Isoflavones	-	5451.45	2505	2505	217205	405531	108925	18483.6	6876.99	15786.5	15005	9247.06	5453.45	73337.4	79170.6	70069.5	-	-
Zmcn004206	771.18	609.14	772.185	C36H36O19	[M-H]-	kaempferol-3-caffeoyldiglucoside	Flavonoids	Flavonols	-	625901	465949	782430	79994.9	49053.6	74428.9	9763.9	18547.9	2972.46	34348.7	7734.87	10798.1	210249	157968	176953	-	-
Wbwp011247	463.29	463.29	462.277	C30H38O4	[M+H]+	lancilactone B	Lignans and Coumarins	Lignans	218915-16-3	131603	305231	217143	411079	283604	231122	355574	224241	195876	341472	312350	178119	272784	245815	270124	-	-
Wbsp011768	445.36	409.35	444.36	C29H48O3	[M+H]+	lycojaponicuminol A	Terpenoids	Terpene	-	9183.61	11253.1	7024.98	12690.5	15679.1	13066.6	18500.7	26917.5	25548.9	28724.8	27367.2	19699.6	11387	18338.3	20392	-	-
Zasp102439	118.06	91.05	117.058	C8H7N	[M+H]+	m-Aminophenylacetylene	Alkaloids	Alkaloids	54060-30-9	366003	316901	298561	157046	203502	191800	165737	149433	178160	287656	148237	178063	248420	237898	226956	-	-
Lhmp122217	291.09	139.04	290.079	C15H14O6	[M+H]+	melanoxoin*	Others	Others	-	7.90145e+06	6.92766e+06	7.64152e+06	9.03074e+06	9.85692e+06	8.97109e+06	8.83782e+06	1.14587e+07	7.70542e+06	7.80663e+06	4.70921e+06	5.13524e+06	9.20793e+06	7.01476e+06	8.23295e+06	-	-
Zbyp002402	287.11	107.05	286.104	C13H18O7	[M+H]+	methylarbutin*	Phenolic acids	Phenolic acids	6032-32-2	271160	182454	121491	126736	188939	116165	137029	166972	107266	112187	90135.3	111429	121437	129999	112577	C17599	-
mws1195	179.07	147.04	178.063	C10H10O3	[M+H]+	p-Coumaric acid methyl ester	Phenolic acids	Phenolic acids	19367-38-5	137915	96136.5	97339.7	17805.9	42987.4	8473.06	14400	10836.8	20857.1	36351.6	36784.3	36013	45596.7	46657.9	46662.1	-	-
Zmhn002301	325.09	163.04	326.1	C15H18O8	[M-H]-	p-Coumaric acid-4-O-glucoside*	Phenolic acids	Phenolic acids	117405-48-8	3.82808e+06	4.75657e+06	3.88248e+06	2.89288e+06	2.50617e+06	2.74757e+06	2.07649e+06	1.56649e+06	1.33823e+06	2.7476e+06	1.57559e+06	2.12173e+06	2.53822e+06	2.6709e+06	2.63018e+06	C06739	-
Lmhn002926	279.05	163.04	280.058	C13H12O7	[M-H]-	p-Coumaroylmalic acid	Phenolic acids	Phenolic acids	-	20645.1	32906.8	20941	46828.7	62943	43894	21838.4	49956	48957	36885.7	17988	6004.74	25337.3	21934.5	34953.5	-	-
Xmcn005741	447.23	315.19	448.231	C21H36O10	[M-H]-	patrinioside*	Terpenoids	Sesquiterpenoids	-	37458.6	33917.3	28620.1	21193.2	43421.1	194904	1971.95	3124.02	5005	2076.91	4659.49	6155.47	32558.3	32539.4	32174.9	-	-
Yphn003868	639.2	639.19	640.2	C29H36O16	[M-H]-	plantalloside	Phenolic acids	Phenolic acids	-	420066	912340	325474	3.77952e+06	2.95137e+06	2.51617e+06	1.02186e+06	990481	728986	1.74151e+06	557360	535468	1.222e+06	1.39066e+06	1.50584e+06	-	-
Lskp211408	497.31	335.26	496.304	C27H44O8	[M+H]+	polypodin B	Steroids	Steroid	-	6731.09	11662.2	13803.7	14437.7	9263.92	8930.66	16104.9	9335.63	10562.9	9699.57	5832.87	7697.41	14787	11490.4	10535.1	-	-
Ladp005389	461.15	299.09	460.137	C23H24O10	[M+H]+	portulacanone D glucoside	Flavonoids	Other Flavonoids	-	121352	64448.9	222505	349036	144506	140421	138391	343238	135548	434192	166826	132704	130043	242653	258525	-	-
Sayp004148	305.1	139.04	304.095	C16H16O6	[M+H]+	sappanol*	Flavonoids	Other Flavonoids	111254-19-4	68641	35005	42496.1	759779	1.32133e+06	345351	630005	400005	445005	243168	279378	345005	346853	364871	280787	-	-
Wasn000410	245.04	153	246.05	C6H15O8P	[M-H]-	sn-glycero-3-phospho-(1'-sn-glycerol)	Others	Others	-	4.26107e+06	3.77738e+06	4.66292e+06	2.88822e+06	2.69376e+06	7.90248e+06	1.35877e+06	911271	898667	2.39493e+06	3.55095e+06	3.59915e+06	3.11641e+06	3.13882e+06	3.45737e+06	-	-
MWSHC2041	579.17	271.06	578.164	C27H30O14	[M+H]+	sophorabioside*	Flavonoids	Isoflavones	2945-88-2	249132	376368	280909	1.80395e+06	2.08009e+06	1.25701e+06	671011	1.03441e+06	628718	487988	270700	244974	737633	610430	672203	-	-
Jmhn004431	521.1	345.06	522.101	C23H22O14	[M-H]-	syringetin-3-glucuronide	Flavonoids	Flavonols	-	22205.5	35073.7	11111.6	38653.1	49955.6	17813.1	5547.39	5005	10005	10818.1	37857.2	14853.7	23094.9	23582.5	21270.9	-	-
Wbjp001317	203.08	130.07	202.074	C11H10N2O2	[M+H]+	vasicinone	Alkaloids	Alkaloids	486-64-6	134998	156434	46591.7	59036.3	82467.9	101894	27752.9	67630.3	68357.3	87158.7	55107.5	52158.5	95326.3	85007.7	85716.5	-	-
Wbmp002283	146.06	118.06	145.053	C9H7NO	[M+H]+	Α-hydroxyquinoline	Alkaloids	Alkaloids	-	362326	492380	261518	206866	231024	183320	183674	178746	204835	284299	112998	155250	241045	220731	222736	-	-
mws1421	679.2	453.13	678.189	C42H30O9	[M+H]+	α-Viniferin	Others	Stilbene	62218-13-7	74089.6	1345	739.426	128776	17908.8	405513	389162	507125	426747	512.82	131819	186635	164374	162325	185435	-	-
mws1420	455.15	215.07	454.142	C28H22O6	[M+H]+	ε-Viniferin*	Others	Stilbene	62218-08-0	59248.6	26648.3	21386.9	2.98238e+06	996704	1.27399e+06	6.51117e+06	6.06392e+06	4.1062e+06	130071	111995	162936	2.21306e+06	1.9501e+06	2.16431e+06	C10289	-

## Sheet: Table S3
Table S3. Kmeans Results of Secondary Metabolome data
ID	Compounds	Group	XH01	XH02	XH03	HYWH01	HYWH02	HYWH03	HT01	HT02	HT03	HR01	HR02	HR03
Wbtn004362	1,3,6,7-tetrahydroxy-2-(3,4,5-trihydroxyoxan-2-yl)xanthen-9-one	1	8044.02	21109	17076.6	194101	30005	56370.5	341944	565614	359945	47339.1	114432	115725
Wbtn005483	1,3,6-trihydroxy-2,5,7-trimethoxyxanthen-9-one	1	76978.1	134032	18473.7	193406	258620	138141	256625	336407	297957	96047.7	57579.9	187505
Waxn005042	1,4-O-dicaffeoyl-3-O-maloyl-quinic acid	1	2364.73	7505	1550.64	60483.7	39672.7	47050.5	197088	102207	46903.3	4569.04	8300.56	15005
Wbtn004861	1,8-dihydroxy-2,6-dimethoxy-5-{[(2s,3r,4s,5s,6r)-3,4,5-trihydroxy-6-(hydroxymethyl)oxan-2-yl]oxy}xanthen-9-one	1	139494	150117	149161	467333	203816	479232	579375	1217505	487922	595820	288072	145584
HX1126	1-Hydroxy-resveratrol	1	2505	5005	4448.92	59598.9	32304.8	64014.4	817505	183187	216159	30005	32505	74030.9
HX1140	1-Methyl-resveratrol	1	2505	5713.47	2505	34216.1	15214.4	20320	479304	353246	240268	8076.94	20343.9	20532.5
Zmhn002422	1-O-Feruloyl-β-D-glucose*	1	419487	300005	346769	874136	862378	623376	659655	1210005	1.71194e+06	437140	703836	478945
Wbtp003901	1-methoxy-7-{[(2s,3r,4s,5s,6r)-3,4,5-trihydroxy-6-(hydroxymethyl)oxan-2-yl]oxy}xanthen-9-one	1	22835	2432.86	5005	53650	15457.1	44005.5	322245	176070	153105	10005	5005	13755.5
MWSmce489	2,3,5,4'-Tetrahydroxystilbene-2-O-glucoside*	1	5005	5005	6012.01	59798.6	32948.5	20005	199107	215076	113740	40425	25005	70388.5
pmn001399	2,4,6,4'-Tetrahydroxy-stilbene-2-O-glucoside	1	120357	89456.9	110298	7327480	5194905	1.62341e+06	9.17636e+06	14148045	3.22706e+06	737505	1075005	1.36053e+06
Xmbp001692	2,4,6-Trihydroxybenzoic acid	1	221752	207019	181503	374844	283247	128789	989562	1.77172e+06	1.03827e+06	167026	176622	303004
Zmxn110201	2,6-Dimethoxy-4-hydroxyphenol-1-O-ß-D-glucopyranoside	1	24080.5	32181.5	25780.3	138005	53712	56688.7	127560	173099	121180	40786.8	45861.2	40967.5
Zbdp002220	2,6-Dimethoxypydroquinone-1-O-glucoside	1	17956.2	42847.2	26109.7	114634	52494.9	47495	78150.1	155502	72109.4	48420.2	40377.6	57156.7
Yshj000011	2,6-dimethoxy-4-hydroxyphenyl-1-O-beta-D-glucopyranoside	1	18484.5	26614.7	16942.9	103055	63696.7	60649	88787.5	132842	85397.3	46300.4	40789	43906.7
Hmln000873	2-O-Galloyl-D-glucose	1	3.21185e+06	3.98592e+06	447879	5.87657e+06	3.70414e+06	1.87655e+06	7.61181e+06	1.42718e+07	9.26747e+06	2.73079e+06	1.84595e+06	3.17482e+06
Wbsp000107	2-[(5s)-5-hydroxyhexa-1,3-dien-1-yl]-5-methoxy-4-[(3r)-3-methoxybutanoyl]-2-methylfuran-3-one	1	170005	219126	173014	901818	811760	1.22079e+06	3.36098e+06	2.9116e+06	4232265	534878	509206	728675
Wbtn008012	2-hydroxy-8-methoxy-6-methyl-9-oxoxanthene-1-carboxylic acid*	1	22007.3	19750.1	19315.7	41670.7	50618.2	14855	81250.7	74228.2	59920.1	13334.3	4941.77	8170.91
Laxp006028	3',4',6-Trihydroxyaurone	1	15315.2	13107.6	17787.5	41279.7	23621.2	25951.9	122505	72233.7	70433.4	5059.05	14350.2	20666.7
MWSmce049	3'-Hydroxypterostilbene	1	18446.6	19539.7	16044.7	1268.63	22814.1	609.84	105861	33784.1	14288	1308.97	1584.24	6902.4
Hmdn006855	3,4-Cycloopen-cycloaltin-4(29),25-diene-24(R)-hydroxy-3-carboxylic acid	1	142255	187903	125812	193606	198094	144089	295204	189347	251829	148675	135128	156489
Lahp003986	3,4-Dihydro-4-(4'-hydroxyphenyl)-5,7-dihydroxycoumarin glucoside	1	50440.5	59710.6	65993.5	78708.1	86156.5	63651.8	59594.3	72690.1	123767	98097.8	29341.5	46747
Lhhp101903	3,5,4'-Tetrahydroxystilbene-2-O-β-D-glucoside*	1	14905.5	7312.51	5917.81	47680.9	22310.2	27505	218014	189686	118430	29575.2	46413	44678.9
mws0914	3,5,7-Trihydroxyflavanone (Pinobanksin)*	1	10961.3	22263.3	89573.2	118517	332671	54226.2	258755	224726	350814	76656.4	102752	77225.5
Hmln000659	3-O-Galloyl-D-glucose*	1	3.30005e+06	2.3255e+06	3.12403e+06	6.07874e+06	4.5321e+06	3.51445e+06	8.87073e+06	1.5313e+07	9.45982e+06	3.05178e+06	2.53847e+06	3.83114e+06
Wchn001739	3-O-Galloyl-Glucose	1	488619	511265	530413	917854	571629	356809	2.69049e+06	4.89716e+06	2.85978e+06	449150	512747	923710
Walp002129	4-Acetoxy-3-Methoxybenzoic Acid glucoside	1	15068.8	21944.2	10108.2	51732.2	57046.1	60982.1	114054	65715	68538.2	23177.5	43174.5	41120.2
Hmhn003518	4-O-β-D-glucopyranosylferulic acid	1	1.7329e+06	1.80995e+06	1.09215e+06	1.33211e+06	1.62262e+06	1.26062e+06	7.28778e+06	6.42021e+06	7.61928e+06	786544	1.08431e+06	784583
Zmhn001703	5-O-Galloyl-D-hamamelose*	1	3.47487e+06	4.48427e+06	3.32661e+06	6.25685e+06	4.90334e+06	3.99091e+06	9.05115e+06	1.56075e+07	9.79717e+06	3.01296e+06	2.40694e+06	3.65054e+06
Lmfn000604	6-O-Galloyl-β-D-glucose*	1	3.35412e+06	4.22098e+06	3.28365e+06	6.51052e+06	4.78043e+06	3.9833e+06	9.22892e+06	1.54831e+07	9.56367e+06	2.89581e+06	2.68053e+06	3.69663e+06
Wbhp010033	8,15R-Epoxypimaran-16-ol	1	4350.05	974.604	1830	39954.5	35338.7	20613.7	318685	187603	137951	1883.58	8957.93	8773.71
Zbyn002532	8-Epiloganic acid	1	15502.8	13516.5	6737.85	10547.9	21518.2	25883.8	37784	40775.2	27276.7	10046.2	15053.4	18511.5
Qmjp011108	Acetylannulatophenonoside*	1	3794.05	3027.05	4856.51	21775.9	13775.8	22891.6	102167	83609.1	49866.5	18260.5	10005	37726.5
HX1132	Ampelopsin B	1	21869.3	28963.4	13228.4	2.26373e+06	648644	2.46951e+06	9.2886e+06	6.68346e+06	5.474e+06	115187	294470	518260
Zmpn006570	Ampelopsin F*	1	16588.4	6521.33	4846.53	1.7158e+06	392419	673276	3.67598e+06	2.95374e+06	1.91586e+06	39431	36393.6	69397.6
Zapp005404	Ampelopsin H*	1	7119.34	5005	5005	2.18215e+06	381883	1.17429e+06	8.56699e+06	1.41667e+07	7.29081e+06	26148.4	9538.1	236771
HX1138	Amurensin B	1	9808.25	33881.1	2265	2.47384e+06	769444	2.69057e+06	5.2258e+06	4.35468e+06	3.99848e+06	20446.5	15256.5	171350
Zapp005852	Amurensin C*	1	880.155	591.57	47077.4	256292	55152.9	481162	780854	613910	681269	5004.08	1187.44	262315
HX1153	Amurensin D*	1	805.428	1173.43	113624	186317	53450.5	527323	422520	658958	593808	2360.52	889.668	255985
Zapp005797	Amurensin H	1	9379.79	1431.9	5153.85	797518	170584	140376	3.75947e+06	3.17027e+06	2.47297e+06	19129.8	19984.8	8878.7
Lmhn005110	Aracarpene 1*	1	15057.6	16158.2	13081.7	47975.8	62153.9	17841.7	99380.3	105485	96831.7	14406.5	8488.74	9607.84
MWSmce675	Arbutin	1	15663.6	19092.7	16451.4	88941.4	34922.5	44187.3	90231	129384	82292	25335	29806.9	28329.8
Labn002576	Benzyl alcohol rhamnosyl glucosyl glucoside	1	35361.7	42911.7	35708.2	87165.5	63098.3	47020	105375	98843.5	105770	66469.3	55593.7	60867.7
Lmcp004436	Cyanidin-3-O-(6''-O-caffeoyl)glucoside	1	217214	261513	211257	310800	364079	1.02091e+06	725820	845728	487646	342009	159543	256721
mws2101	Deoxyrhapontin	1	9273.3	6875.39	4420.42	155113	52153.9	42400.1	943687	802965	479840	37427.9	52978.6	52554.7
Cmxn004016	Dihydromarein	1	23107.7	27139	20005	88424	24124	39144.5	66294	80368	55210	12505	11042.9	9035.51
Zmdn002049	Epicatechin-4'-O-β-D-glucopyranoside*	1	50128.2	129987	43366.9	105659	106430	87187.8	142108	176547	83011	71034.2	108904	97795.4
Lahp003275	Epigallocatechin-(4β→8)-epicatechin-3-O-gallateester	1	69625.8	99052.4	86663.6	25005	60005	15005	397047	301410	225956	47648.3	40308.3	70847.1
MWSprf168	Equol	1	978.402	10009.2	786.957	26329.1	8101.61	20469.9	43868.7	42169.7	31406.4	1179.78	5425.09	7866.57
Qahn003953	Erigeside B	1	43154.7	33811.3	45447.6	54824.6	56833	56820.7	74165.6	70419.6	72292.1	51837	27990.8	24918.5
pmb0108	Feruloyl syringic acid	1	12448	7288.86	4132	30902.9	19338.8	13870.5	41255.5	15136	34393	13435.9	13800.8	12505
mws0024	Gallic acid	1	117154	111444	105910	426759	317723	179650	313827	542444	357866	121577	100801	223327
Lmgp004731	Genistein-7-O-galactoside*	1	22505	57505	25005	95208.6	66411.6	28656.4	159188	184118	267505	37489.4	32505	38777.9
Zapn005507	Gnetin A*	1	16266.6	8155.76	5815.39	1.44223e+06	451594	584248	3.34984e+06	3.47891e+06	1.98468e+06	46037.4	36162.3	65561.3
Wbjp004084	Harmalinic acid	1	7505	2505	10005	76103	52627.9	96365.9	127069	37410.5	118618	15106.1	9945.42	46047.8
pme1651	Indole-3-acetic acid (IAA)	1	18630.3	19689.5	11240.4	11512.2	33621.2	16434.9	45510.7	105382	89329.4	7428.3	38972.2	29411.3
Lcsn004327	Indole-3-acetyl-L-aspartic acid	1	27559.9	35467.9	21792.7	109119	99930.1	71107.9	157825	109266	148487	142505	29961.2	40702.4
MWSmce266	Isorhapontigenin*	1	75626.9	11293.6	17445.8	637779	471346	415728	1.34893e+06	488396	322288	240448	25589.5	124888
MWSmce040	Isovanillin	1	44071.3	21875.8	37505	42244.3	18927.3	32505	57505	73045	64633.8	19006.9	20732.9	35744.9
Hmjp000572	Kinsenoside*	1	222293	208304	197585	213606	154650	242921	247828	267193	254717	142350	201233	235631
zjzp121601	Kolavenol	1	18292.5	17047.7	13463.7	26355.3	21255.9	20887.3	75808	44656.9	59421.8	732.252	513.338	1475.04
Zapn005573	Leachianol B*	1	2463.13	2212.38	39346.7	175926	47332.8	147793	961055	1.08417e+06	647561	4334.08	3971.74	35715.1
Smcn000644	Leonuriside A	1	24080.5	32181.5	25780.3	138005	53712	56688.7	127560	173099	121180	40786.8	45861.2	40967.5
Zmxp003107	Luteolin-7,3'-di-O-glucoside	1	232933	265800	174146	338137	273518	976707	701603	770196	414929	327405	106961	360758
Labp005127	Miyabenol C	1	1940.58	5005	687.238	319515	54425.1	273257	243363	863484	444039	1940.58	5005	7023.12
HJKP000649	N-benzylformamide	1	4.92343e+06	4.84603e+06	4199410	6.00645e+06	6.21514e+06	6.59177e+06	7.11333e+06	7.71529e+06	6.88384e+06	5.59796e+06	4.0289e+06	5.5649e+06
Zmpn006252	Neohopeaphenol A	1	44071.2	47076.1	59147.2	54027	10812.8	46293.2	292566	654156	265084	532.677	53009.2	9263.57
Lajp004926	Nor-rubrofuSarin-6-O-β–D-glucopyranoside*	1	21524.9	19741.5	18162.1	37505	17505	15005	70005	87505	68143.1	5059.05	6320.05	25232.6
HJN101	Pallidol	1	1669.95	1433.88	2502.99	324945	93890.9	163101	977425	924542	578550	7980.74	6552.93	11881.3
Hmmn007137	Pinostilbene; 3,4'-dihydroxy-5-methoxystilbene	1	19488.5	6755.17	7154.28	568083	194469	370749	1.00992e+06	780627	600907	53355.2	73362.7	61337.4
HX1127	Polygonum cuspidatum glycoside	1	32859.7	64563.9	42569.5	2.64686e+06	1.09976e+06	820972	4.51363e+06	2.84754e+06	4.08106e+06	491358	663473	720209
Ypgn004474	Resveratroloside	1	237759	211314	199141	3.63993e+06	2.84561e+06	3506410	1.51396e+07	1.65269e+07	9.99857e+06	933959	1.36354e+06	1.64417e+06
MWSmce317	Rhapontigenin*	1	93573.4	14426.3	34801.8	390960	510718	427447	1.41984e+06	526316	742469	258328	25200.1	85002.9
MWSslk209	Rhapontin	1	4977.91	12611.3	2505	37612.7	34556.7	34770.9	68207.1	72505	96378.9	34085.7	18905	40159.7
MWSslk002	Sophoricoside*	1	22505	57505	25005	95208.6	66411.6	28656.4	159188	184118	267505	37489.4	32505	38777.9
mws1293	Theaflavin	1	17703.5	16438.8	25426.3	24444.1	34195.1	20005	32495.1	65217.8	36336.9	16758.4	12646.7	4429.06
Zmpn005408	Vaticahainol B	1	2222.96	2505	11787.5	19094.9	12500.2	67899	113855	80122.4	79902.9	5005	733.924	3685.89
Zmpn006890	Vaticanol A	1	971.19	3366.29	564.563	307809	27515.6	289386	1.0302e+06	1.01693e+06	701252	4115.48	9687.57	32529.2
pmb0680	Vitexin-7-O-(6''-p-coumaroyl)glucoside	1	10005	16043.8	7108.18	10005	11535.5	5005	64796.5	131112	110892	7505	13150.2	4331.77
HX1142	Vitisin C*	1	7868.17	650.63	5080.41	1.98557e+06	407583	1.36937e+06	9.09447e+06	1.33792e+07	7.68697e+06	18859.9	12958.9	228756
Ypgn006202	ampelopsin C	1	13596.4	19110.4	9357.12	1.70608e+06	388289	1.81741e+06	3.42067e+06	4.11353e+06	2.71031e+06	29470	27199.8	104403
Ypgn006093	ampelopsin E	1	63847.7	81241.7	14569.5	5.99382e+06	1.7946e+06	6.46472e+06	1.31691e+07	1.27539e+07	8.80532e+06	86440	103583	423706
Hajp003546	catechin-3-O-α-L-rhamnopyranoside	1	7505	1225.26	2362.72	24843.4	24844.8	158983	152505	55678.6	105005	2505	35669.2	2505
Lhjp110322	deoxyplumieride	1	2505	3329.14	1119.46	139281	37505	132173	1.31662e+06	926836	580138	7505	8820.41	24248.4
HX1134	epsilon-Viniferin*	1	67185.1	26203.7	18761.6	2.93213e+06	980490	1.36512e+06	6.22491e+06	6.44677e+06	3.6009e+06	158736	102440	161144
Hayp001671	glucodichotomine B	1	65683	21895.2	35534.5	73569.7	59735.4	84560.7	84418.4	174321	100433	20420.4	11694.3	25005
Zapn004520	gnetifolin E	1	45809.5	24653.7	67262	298294	406483	175634	1.2101e+06	720530	855949	632505	85358.6	332178
mws1421	α-Viniferin	1	74089.6	1345	739.426	128776	17908.8	405513	389162	507125	426747	512.82	131819	186635
mws1420	ε-Viniferin*	1	59248.6	26648.3	21386.9	2.98238e+06	996704	1.27399e+06	6.51117e+06	6.06392e+06	4.1062e+06	130071	111995	162936
Wbmp006908	(11-Ethyl-8,9,16-trihydroxy-4,6,18-trimethoxy-11-azahexacyclo[7.7.2.12,5.01,10.03,8.013,17]nonadecan-13-yl)methyl 2-aminobenzoate	2	220005	110268	202505	158286	152505	444501	583774	526786	302019	338332	335610	504972
HX1188	1,7-Bis-(3,4-dihydroxyphenyl)-5-methoxy-3-heptanone	2	10124.3	15917.4	18810.3	10144.7	23096.9	9978.22	30487.3	49152.8	47505	20176.2	37505	47800.9
HJN003	1-O-Sinapoyl-β-D-glucose	2	17655.4	21900.5	9800.88	11805.9	22505	20633.1	45133.8	50064.4	45062.9	20425.8	40242.5	35335.9
Zmgp004297	1-phenyl-7-(4-hydroxyphenyl)-4-ene-3-heptanone	2	204682	293052	156427	98473.7	237065	241672	304876	256487	426960	403065	349281	195818
Sacn002893	10-acetylmonomelittoside	2	11328.2	15808.1	5339.37	41797.7	25502.6	53724.4	154488	95668.1	164409	50199.6	115597	108659
zjkp121415	13,28-Epoxy-11-ursen-3-one (Momordicinin)	2	180524	393953	349393	327373	364626	282818	427556	485964	566638	542690	399615	370203
Ymjm000095	13,28-Epoxyolean-11-en-3-one*	2	2.43519e+06	5.28728e+06	5.06096e+06	4.75654e+06	5.06997e+06	3.58149e+06	7.01965e+06	7.14971e+06	8.75571e+06	7.50089e+06	6.13616e+06	5.06615e+06
Wcop005984	2,5,6,7-tetramethyl-2,3-dihydro-1H-inden-1-ol	2	716065	1.03732e+06	620466	717343	771015	819595	1.38286e+06	1.2446e+06	815086	992701	801461	1.11433e+06
Wccp002870	2-Amino-5-[(1-Carboxy-2-Phenylethyl)Amino]-5-Oxopentanoic acid	2	668017	951407	824328	411650	336810	855409	2.65248e+06	1.93975e+06	1.65841e+06	902032	651021	1.19396e+06
Wbsp000331	21α-Hydroxyserrat-14-en-3β-yl propanedioic acid mono ester	2	116747	168093	108863	85823.1	126837	69228.4	270330	289685	227764	290326	131324	196137
pmn001700	24,30-Dihydroxy-12(13)-ene-lupeol*	2	1.08739e+07	7.7413e+06	9.50746e+06	8.98875e+06	8.08232e+06	6.46803e+06	1.17747e+07	1.21003e+07	1.09958e+07	1.07861e+07	7.59463e+06	9.91243e+06
Lssp210085	3,11-dioxo-β-oleorene*	2	2.43519e+06	5.28728e+06	5.06096e+06	4.75654e+06	5.06997e+06	3.58149e+06	7.01965e+06	7.14971e+06	8.75571e+06	7.50089e+06	6.13616e+06	5.06615e+06
Lmdn006811	3,24-Dihydroxyolean-12-en-22-one (Soyasapogenol E)*	2	1.54116e+07	9.00145e+06	5.71752e+06	1.04957e+07	8.78159e+06	1.00946e+07	1.36123e+07	1.37514e+07	5.41811e+06	1.28002e+07	6.86823e+06	1.10041e+07
Lmsn003297	3,4,2',4',6'-Pentahydroxychalcone-4'-O-glucoside	2	982505	775005	542647	373319	583420	303384	1297505	1622505	483144	879595	482897	769891
Zahp007439	3,4-Methylenedioxycinnamaldehyde	2	63099.6	47489.8	45008.5	47499.7	51581.1	43582.2	59418.3	58636.8	53135.5	57302.8	59720	46736.9
Lahp003422	3,5,3',4',5'-penta-hydroxyflavan-7-gallate*	2	343037	228255	241190	57642.7	54878.2	35404.4	418292	816360	522467	184741	160990	599139
ZbWp001588	3-(((S)-1-carboxy-2-phenylethyl)amino)-2,5-dihydroxycyclopentane-1-carboxylic acid	2	169501	237451	160568	144101	120689	266393	331905	334362	312176	140261	267712	317945
Lssp210084	3-Hydroxyurs-12-en-28-oic acid (Ursolic acid)	2	23687.9	62270.6	55927.3	52627.3	55349.1	39661.8	68648.5	85028.4	71692.6	79224.7	57151.7	67558.6
Hmjp000461	3-O-Glucoside-3-hydroxy-y-butyrolactone*	2	217549	208818	143107	208214	97539.2	224404	229141	249700	281777	167127	206705	227147
Yaap001430	3-O-galloyl-beta-d-glucose	2	319830	247467	323033	252754	163645	168377	369793	501437	552726	317434	403662	431182
Zbyn004267	3-O-galloylprocyanidin B1*	2	717505	318359	264421	369402	416887	327778	972119	1.55812e+06	1.00542e+06	466951	775501	1.40401e+06
Wcqp012267	3beta-hydroxy-urs-12-en-28-oic acid	2	29872.3	55128.4	52738.1	54385.5	55229.3	39295.6	79557	82146.7	101785	83912.8	63621.7	56962.4
Hmtp000776	4,5,6-Trihydroxy-2-cyclohexen-1-ylideneacetonitrile	2	243459	311905	300445	268942	208198	278858	789404	867584	699292	313431	402278	542889
Hmcn000773	6'-O-Glucosylaucubin	2	115042	111884	132426	84668.1	83116.4	113386	190434	194845	167333	83503	110723	165118
Latp003160	6-Hydroxymellein	2	43997.8	54698.8	25516.6	29598.6	47505	87505	150005	80663.1	70155.8	35674.8	147779	54698.8
Ymjm000116	6-O-Acetylarbutin	2	66192.9	95815.9	76871.2	98585.2	75796.7	73589.2	265628	361757	410239	114126	108942	135033
Lmhn004960	7-O-Galloyltricetiflavan	2	358321	287763	352791	410116	638389	267733	412505	2.23939e+06	1.03505e+06	536564	736335	1.08035e+06
Smnp004764	7-hydroxyaloin	2	132505	95177.8	59479.2	121872	135836	140219	868090	905202	931538	390426	447026	511916
Lmmp003672	8,8'-Methylenebiscatechin	2	28101.8	30250.3	12910.4	53967.2	41589.1	40977.8	280005	175414	372505	112440	88965.9	234632
Lmfp002670	Balsaminace A	2	41703.5	40558.5	23661	27917.4	45005	54210.8	154714	164328	128426	109275	67810	88998
mad2085	Caffeoyl-p-coumaroyltartaric acid	2	17555.8	20461.8	32505	32090.1	23375.8	23343.9	81781.8	62343.8	57434.5	43766.4	51585.6	36052
mws0355	Catechin gallate*	2	412624	513087	552466	479226	941078	356632	1.41834e+06	3.50914e+06	1.40705e+06	657914	1.486e+06	2.24229e+06
MWSmce265	Decursinol	2	19630.9	11626.5	22265.1	12288	15892.6	24128.2	23422.9	24605.1	24856.8	20255.8	24618.3	20868.2
Lmlp005236	Dihydrokaempferol-3-O-glucoside*	2	99458.2	111970	106443	69009	117505	55005	229394	205005	195201	244017	135005	139439
mws1397	Epicatechin gallate*	2	510308	477921	521891	629548	854529	334998	1.35493e+06	3.62078e+06	1.46592e+06	543584	1.28283e+06	2.29105e+06
Zbyp005789	Epicatechin-3-O-p-hydroxybenzoate	2	106156	102598	67230.3	12505	88691.8	51969.7	423364	651434	446139	162308	88104.6	92741.1
MWSHC2016	Epigallocatechin-3-O-gallate	2	899847	980231	784083	225665	210815	80422.5	1.35154e+06	2.7762e+06	1.67129e+06	422952	313768	1.12053e+06
MWSHY0094	Gallocatechin gallate*	2	395811	381298	248519	52947.9	100146	43893.6	548923	988862	531702	171278	172865	559549
HJN094	Galloylprocyanidin B4	2	419923	301236	366066	483311	377076	268774	1.16679e+06	1.87687e+06	1.10163e+06	570814	788304	1.61679e+06
Zmsn002575	Hastatoside	2	7723.92	13380.5	23535.2	33757	29050.5	58446.8	136389	132870	152921	33225.6	100965	97038.1
Lmyn001519	L-Malic acid-2-O-gallate	2	129936	84234.7	74421.7	144959	147722	51546.9	214937	643133	275365	218162	223737	250671
pmp000682	Matairesinol-4'-O-glucoside (Matairesinoside)	2	56272	49960.3	52012.8	111813	129678	94903.3	308907	296553	328934	192501	191460	181678
pmp001287	N-Benzylmethylene isomethylamine	2	1.65404e+07	2.29762e+07	2.18678e+07	1.86108e+07	1.58026e+07	2.28574e+07	4.84506e+07	5.26242e+07	4.426e+07	2.45271e+07	2.61831e+07	3.58298e+07
Qmdp090606	N-Methyltetrahydropalmatine	2	101376	145594	119544	84085.6	104586	140170	197569	188804	71236.4	127468	135415	145698
Smcp000882	N-benzoyl-2-aminoethyl-β-D-glucopyranoside	2	206781	280049	214827	209950	181890	302839	379453	532600	429870	169754	294849	370837
Laxp003721	Nothofagin	2	89291.5	155742	122454	92573.2	79480.8	34255.4	323191	225068	389346	82167.5	149754	93735.8
pmn001378	Pinoresinol-4-O-glucoside	2	120402	113058	70717.1	165418	198708	159484	328356	372461	336890	264070	329736	235924
Wcfn003698	Procyanidin B2 3'-O-Gallate*	2	471656	283575	310614	446129	437494	271163	1.05335e+06	2.03068e+06	1.06201e+06	717946	759257	1.27339e+06
pmp000966	Stachydrine	2	2.08027e+06	1.07325e+06	1.92254e+06	1.44678e+06	1.59837e+06	1.67699e+06	2.59023e+06	2.4221e+06	1.28718e+06	1.41065e+06	1.49221e+06	2.12227e+06
Zbxn003562	Taxifolin-2-O-glucoside	2	637519	975005	439696	763799	631295	393089	1.21266e+06	1.52055e+06	1.37626e+06	1.40749e+06	540834	624365
Wcdp005264	Tetradecasphinganine	2	207663	216410	253764	223412	244906	223436	298374	287274	288892	209443	344599	265514
Zmxp004722	Thunberginol G 3'-Glucoside	2	285262	434861	273005	760960	1.14732e+06	797647	1.46801e+06	2.27851e+06	4680110	2.22319e+06	1.07564e+06	1.02941e+06
Lcgn000239	dihydrodehydrodiconiferyl alcohol-9-O-β-D-glucopyranoside*	2	19782.5	12080.7	17597.7	5561.56	27505	5559.7	53682.5	51861.6	45207.5	20309.7	82505	24512.3
Lcgn000240	glochidioboside*	2	25073.2	14825.6	12967.7	6487.56	4651.22	7505	42613.1	86625.5	56506.8	50005	28727.1	27638.5
Wdqn005743	(3b,16a,20R)-25-Acetoxy-3,16,20,22-tetrahydroxy-5-cucurbiten-11-one 3-glucoside	3	6877.76	98718.8	83609.3	5262.53	650.84	6352.34	5338.4	9823.61	14867.5	53751.4	106098	5503.72
Lasp003143	1,4-Benzodioxin-6-propanol	3	75600.4	126901	46555.6	51723.8	50961.2	55135.4	75090.7	52546.6	32906.3	71519.3	120934	91927.1
Lssp210281	1,5-dihydroxy ketone-6 murine O-β-D-glucoside	3	214391	495005	262648	273835	132607	317505	255005	282246	214699	465005	302505	362505
Lmtn002565	1-O-Vanilloyl-D-Glucose	3	861499	998452	1.11894e+06	527963	463078	392733	291391	286895	203890	1582505	406948	334247
Zbyn004323	2,6-di-O-galloylarbutin	3	25513.5	24529.3	25609.4	9813.38	2930.4	5005	5005	1962.92	5005	34343.3	37406.2	15751.9
Latp003004	2-Methyl-5-acetonyl-7-hydroxychromone glucoside	3	24516.4	43631.9	16055.8	21171.3	22661.9	21269.9	17768.8	11409.5	13901.2	42505	27108.3	26928.7
Layp003558	3,4,5-Trimethoxyphenol-1-O-β-D-glucoside	3	74712.7	88675	58900.7	19874.1	28665.9	63030	50154.5	43538.7	5005	33343.5	118408	95621.3
zjgp122321	4-O-acetyl-3-O-caffeoyl-2-C-methyl-D-erythronate*	3	14931.7	23548.4	16806.7	3863.09	10206.3	12678.9	13714.8	10005	2802.73	22743.4	14043.5	19268.8
Zmxn003874	7,8-Dihydro-Buddlenol B(threo)	3	36105.4	40969.2	33947.7	16983.1	6365.16	3249.86	8479.92	14500	6203.23	43993.9	56666	28103.8
pmp000452	Annuionone D	3	124910	167273	88400.6	97542.1	107870	80296.3	124840	90657.1	83514.5	191917	138375	86263
pmp000103	Arecatannin A2	3	152230	274481	114503	103795	78745.9	83627.3	90402	124090	98952.5	76714.3	211315	295052
pmp000100	Arecatannin B1	3	218653	259701	85005	83642.9	52667.8	97490.6	103454	92377.8	104126	150616	190258	259837
HJN055	Dihydrocharcone-4'-O-glucoside*	3	2.54827e+06	2.88672e+06	3.10088e+06	1.74831e+06	1.64973e+06	1.65491e+06	609278	816950	580256	3.85707e+06	1.70726e+06	1.85024e+06
Wcdp011414	Erucamide	3	162554	598252	629279	322410	183994	400806	301850	346979	402636	454579	742285	390351
WaYn003112	Erythro-Guaiacylglycerol-β-threo-syringylglycerol Ether	3	30471.4	24856.4	11241.4	9558.46	5552.8	17929.9	17520	9558.46	15483.6	11243.8	42538.9	27696.9
mws1565	Geniposide	3	193953	239128	135805	140320	159362	240291	113303	85282.3	89757.2	260447	205005	287505
Hamp011640	Hexadecanamide	3	55992	72048.5	31919.9	17126.6	36062.9	24195.6	24570.6	31264.9	35101.7	98141.4	36752.9	27247.3
Wbmn003185	Kobusone	3	230593	206511	231175	221826	196315	240214	204136	191177	186669	230222	223338	216979
Qmgp102415	Mitraphylline	3	9634	16511.5	26696.7	17405.8	5707.39	4248.23	14141	5005	8423.22	6670.49	20638	23380.5
Lmhp001671	Noreugenin-7-O-glucoside*	3	16456.3	40216	23696	11219.4	2695.67	26257.7	9661.51	21967.3	7505	27289.9	28436.2	44948.3
mws1038	Pantetheine	3	52184.1	57802.8	37367.6	26232.8	13209.5	30256	13212.4	39748.7	16319.7	66556.5	43582.3	38832.2
mws2118	Phloretin-2'-O-glucoside (Phlorizin)	3	1.73454e+06	1.80546e+06	1.28543e+06	945246	1.03558e+06	980495	509418	561266	563656	2.33093e+06	1.49683e+06	1.25167e+06
Zbpn005555	Phloretin-4'-O-glucoside (Trilobatin)*	3	2.59766e+06	2.22852e+06	2.18408e+06	1.56194e+06	1.68897e+06	1.50276e+06	698150	881084	849776	2.6152e+06	2.04943e+06	1.73699e+06
pme0434	Procyanidin B2	3	1.39308e+06	1.25898e+06	1.29003e+06	1.45003e+06	954922	1.45375e+06	1.26267e+06	1.24648e+06	1.0818e+06	1.09961e+06	1.28695e+06	1.82308e+06
Smgp004575	Quercetin-5-O-β-D-glucoside*	3	5.2336e+07	4.49e+07	5.85101e+07	4.74334e+07	5.71759e+07	4.4751e+07	4.51265e+07	5.91209e+07	3.7256e+07	5.78377e+07	5.05485e+07	4.47594e+07
Lmgn001670	Salicylic acid	3	30532.8	23644.6	9388.75	12012.9	19178.2	13753	8725.23	28264.1	8720.23	39279	23405.7	7335.67
Lmtp004146	Santalin	3	1.87589e+06	2.23268e+06	2.02278e+06	1.53763e+06	1.18644e+06	1.47573e+06	952304	928217	1.03111e+06	4.7492e+06	2.35683e+06	1.85635e+06
Hamp012107	Stearamide	3	35455.4	40725.9	27438.8	12698.8	25089.3	18010.7	21615	21389.4	24136.1	54293.3	29344.6	21335.8
HJN009	Tararoside	3	52610.2	71637.1	65975.5	38598.4	11799.9	61377.6	33018.4	25023.5	31132	40712.6	118847	40005
Wbtn004381	1,3,6,8-tetrahydroxy-2,5-dimethoxyxanthen-9-one	4	74345.4	130842	49178.9	366801	238011	135660	466924	247753	338627	486805	107120	133369
Zmsp000758	1-(Hydroxymethyl)hexahydro-1h-pyrrolizin-2-ol	4	1.65993e+06	2.18666e+06	1.38265e+06	3.73064e+06	2.72688e+06	5.27876e+06	4.07512e+06	4.51849e+06	3.48451e+06	2.39836e+06	2.72275e+06	3.88528e+06
Wchn003447	4-(3-Hydroxyphenyl)-4-(beta-D-glucopyranosyloxy)butyric acid	4	12505	4934.32	9636.42	18733	10438.9	33718.4	20373.8	20871.4	27505	12849.1	24883.9	22481.1
pmf0440	4-MethoxycinnaMaldehyde	4	55084.7	46868	41958.5	60727	56030.5	52481.1	50876.7	56110.8	50073.3	63414.8	59480.5	50544.5
MWSHC20125	5-O-Caffeoylshikimic acid	4	990.407	5005	4561.72	12781.6	17675.2	25005	20648.9	17505	23595.9	27505	9898.96	10005
pmp000101	Arecatannin C1	4	116097	139111	175453	211552	211532	215464	177458	171846	238883	178209	170982	240971
Qmzp101807	Avicennol*	4	66017.2	52034.9	76813.3	83833	56043.3	94808.8	102098	95817.5	39125.5	47918.6	54121.2	118209
MWSHC2023	Caffeic Acid 4-O-Glucoside	4	9083.07	3033.57	3046.06	12120.1	28328.3	21207.6	22323.9	4863.89	20005	30005	31419.8	9096.58
pmb2947	Catechin-catechin-catechin	4	582360	541248	426472	1.01194e+06	1.04897e+06	652046	602970	757940	578804	820774	640344	826435
Zblp002068	Cyanidin-3-O-glucoside	4	2.18646e+07	4.82189e+07	1.62453e+07	7.93583e+07	6.76726e+07	9.17093e+07	6.37727e+07	5.8565e+07	5.24264e+07	8.01939e+07	8.50954e+07	4.45472e+07
Wahp005790	Di-p-coumaroylcaffeoyl Spermidine	4	12752.2	1387.19	2505	44416.7	10243.9	63733.4	120770	49308.8	9922.99	4455.95	70092.4	65131.5
WaYn002313	Homosyringic Acid 4'-O-Glucoside	4	240794	397365	176351	561883	505549	554614	554514	422331	391899	421757	544220	335115
pmn001382	Isochlorogenic acid A*	4	20005	29173.3	23133.6	21019.3	22373.3	51743.9	32112.9	34384.3	26737.5	39162.4	29178.9	18160.6
pmn001384	Isochlorogenic acid C*	4	20005	29173.3	23133.6	21019.3	22373.3	51743.9	32112.9	34384.3	26737.5	39162.4	29178.9	18160.6
MWS2044	Isophorone	4	2.17027e+06	2.06014e+06	2.32683e+06	2.36164e+06	2.55962e+06	2.30989e+06	2.50876e+06	2.62469e+06	2.36798e+06	2.16827e+06	2.36725e+06	2.58531e+06
Yshj000012	Isotachioside*	4	10314.9	19605.7	12059.4	22776.1	35586.6	22486	21770.8	30297.6	23947.3	26399.8	35555.3	16860.6
Lcsn000634	Jaboticabin	4	58199.9	98392.8	22505	92237.4	180493	172059	121440	99476.7	108437	225150	72715.4	141300
HJN083	Lariciresinol-4'-O-glucoside	4	5006.5	2505	18120.3	22505	28112.8	35005	15005	23119	36146.1	23259.1	28104.5	35154.4
Zbqp003804	N-Octanoyl-nornicotine	4	30005	50108.1	42109.9	159722	146790	154490	240005	116952	230005	190534	141366	200005
Lmpp003929	Peonidin-3-O-(6''-O-p-coumaroyl)glucoside	4	5.01617e+07	5.84718e+07	6.01307e+07	4.11178e+07	8.43886e+07	1.00591e+08	8.26838e+07	6.49727e+07	6.83945e+07	7.60337e+07	6.48155e+07	6.95835e+07
Wbsn001677	Rhamnosylfucose	4	11679.7	9585.09	16982.6	31149.1	32903.6	27452.6	43249.9	39944	25860.6	25626.2	20833.5	23807.1
pmb3142	Salicylic acid-2-O-glucoside	4	32590.9	36317.8	30971	169076	80535.8	58087.9	103695	88501.9	64212.8	57918.4	76833	87348.7
Lsmp121705	Tachioside*	4	8594.59	21463.1	7452.44	46941.6	21203.6	41183.7	34338.2	56979.1	43663	38494.1	43426.2	38110.3
Wahp006114	Tri-p-coumaroyl Spermidine	4	16063.7	3429.43	2299.35	131048	43729	189666	303438	123410	12086.8	22161.9	151370	79756.1
Zmbp000490	Valerine	4	112117	161815	95790.2	313993	266841	335286	386045	386205	260116	188733	175687	262205
Wbwp011247	lancilactone B	4	131603	305231	217143	411079	283604	231122	355574	224241	195876	341472	312350	178119
Ladp005389	portulacanone D glucoside	4	121352	64448.9	222505	349036	144506	140421	138391	343238	135548	434192	166826	132704
Wmhn001495	1,4-Di-O-Galloyl-D-glucose	5	2505	2922.34	5383.84	1896.79	2509.51	5537.77	7505	139129	7544.3	56065.2	25815.1	67099.3
MWS20201	1-O-Galloyl-β-D-glucose	5	342226	126808	169409	285061	244578	199342	464744	153406	676397	331843	416971	466107
Zahp011689	2,2-dimethylchromene-6-carboxylic acid*	5	1.31173e+07	1.26109e+07	1.34479e+07	1.34144e+07	1.38797e+07	1.41347e+07	1.58238e+07	1.53775e+07	1.66807e+07	1.60243e+07	1.67471e+07	1.69188e+07
MWStz152	2-(Acetylamino)-3-phenyl-2-propenoic acid	5	84780.8	59393.7	55025.9	86503.7	92608.7	114540	97798.8	186549	206964	221100	291962	182898
MWS2069	2-Methoxy-4-methylphenol	5	329820	329099	354554	330774	289310	362507	384330	378845	341713	358221	377271	382475
Latp011219	3,5-Dimethyl-2,3-dihydrobenzofuran	5	1.81741e+07	1.9102e+07	2.01384e+07	2.04203e+07	2.03979e+07	2.09066e+07	2.316e+07	2.30345e+07	2.32557e+07	2.34186e+07	2.41041e+07	2.41939e+07
Yalp003517	30-Hydroxyfraxinellone	5	13114.3	30458.7	15005	57505	50005	23640.6	93221.8	95005	48186.2	45005.2	197089	178111
pmn001516	5-Galloylshikimic acid	5	1243.17	2969.75	1562.84	42673.1	25374.8	3830.05	38786.3	129436	123508	86677.3	115939	73865.1
Wbwp010459	5-[(2r,3s,4s,5s)-5-(2h-1,3-benzodioxol-5-yl)-3,4-dimethyloxolan-2-yl]-2-methoxyphenol*	5	939379	968344	1.06917e+06	1.01929e+06	1.07719e+06	1.17402e+06	1.26782e+06	1.26975e+06	1.32181e+06	1.34524e+06	1.51692e+06	1.42393e+06
Lmwp011196	Bis(2-ethylhexyl)phthalate	5	940504	1.29091e+06	1.06982e+06	1.25307e+06	1.35634e+06	1.43427e+06	1.59344e+06	1.41834e+06	1.37941e+06	1.84523e+06	2.09171e+06	1.73491e+06
mws2120	Brevifolin carboxylic acid	5	89721.6	94983.2	86271.1	138871	101367	96650.6	215647	204456	243828	272559	182885	259659
mws0054	Catechin	5	1.72262e+06	2.00794e+06	2.08265e+06	3.47108e+06	3.19229e+06	2.26082e+06	5.21446e+06	6.6784e+06	6.83551e+06	7.77327e+06	6.69493e+06	8.39222e+06
Zbsp002100	Catechin-(4alpha→8)-gallocatechin	5	892441	1.30725e+06	692259	1.07183e+06	875729	627656	1.11282e+06	1.41976e+06	1.1329e+06	1.39615e+06	1.24493e+06	1.11578e+06
Lssp210412	Cuscohygrine	5	35406.6	39461	42263.2	43472.6	43761.2	47011.4	47329.7	43330.6	44500.6	48105.1	46946.5	52158.4
Cmmn012461	Dehydroabietic acid	5	206963	247677	246008	246429	249370	250122	329969	252789	247453	244968	463624	246343
Lmyn003971	Dihydrodehydrodiconiferyl alcohol-4-O-glucoside*	5	142976	156726	143990	277061	264334	215494	330013	538731	372024	436861	559298	543628
Zbzn008048	Embelin	5	51570.7	57645.2	62330.8	56427.7	58893.7	60499.6	58075.8	64133.4	58590.9	60528.6	58352.1	70319.1
mws0049	Gallocatechin	5	8.73278e+06	9.65822e+06	7.63363e+06	9.9051e+06	8.82876e+06	5.14104e+06	1.48622e+07	2.1982e+07	1.52758e+07	2.52602e+07	1.56992e+07	1.52825e+07
pmp000275	Gambiriin A1	5	20270.8	28464.7	27076.9	35607.2	27470.3	36057.4	28273.5	56984.7	56458.3	50005	53711.3	34829.8
Labn004865	Hydroxy isoliquiritigenin glucoside*	5	403313	408566	274304	727728	892169	692310	1.23631e+06	1.26112e+06	1562764	1.58179e+06	1.0368e+06	972906
Lmmn002274	Isolariciresinol-9'-O-glucoside*	5	167787	159662	159664	330128	325811	246323	362978	587926	325364	418127	584767	554403
Lazn006152	Isoshonanin*	5	268049	308080	297558	313104	349649	358397	409831	391990	409131	419604	449684	413320
Lmfn001893	Leucocyanidin	5	3.5296e+06	3.3153e+06	2.94545e+06	2.56965e+06	2.58966e+06	1.37342e+06	8.26875e+06	1.13241e+07	7.39351e+06	1.37398e+07	6.94989e+06	6.78993e+06
Zbsp003145	Leucopelargonidin; 3,4,5,7,4'-Pentahydroxyflavan	5	3.81658e+06	4.788e+06	3.16725e+06	2.94289e+06	2.13344e+06	2.62862e+06	6.24022e+06	6.81068e+06	6.93331e+06	8.34486e+06	6.25006e+06	7.15295e+06
Qatp010618	Lignans Machilin F*	5	887023	960153	1.06581e+06	1.04487e+06	1.12841e+06	1.16962e+06	1.32676e+06	1.3851e+06	1.41947e+06	1.26429e+06	1.37279e+06	1.41381e+06
Lmmn003020	Lyoniresinol	5	122505	19724.6	26160.5	56578.5	30613.1	29577.9	108433	332505	51854.2	95617.6	195140	394881
Lhfp112926	Myricatomentogenin	5	27577.6	59772.1	65196	73942.2	47456.5	91269.9	96475.9	94106.9	51389.7	103674	52401.4	105112
Yaap009385	Myrtucommulone B	5	3.16713e+07	3.11171e+07	3.00892e+07	3.35078e+07	2.98992e+07	3.35734e+07	3.48529e+07	3.60539e+07	4.21758e+07	4.58842e+07	3.66321e+07	3.01212e+07
pmb0426	N,N-Dimethyl-5-methoxytryptamine	5	7505	5005	3041.07	17505	25005	14926.5	60005	45005	47505	60309	25735.6	47753
mws1179	Naringenin-7-O-glucoside (Prunin)*	5	267726	701149	225406	567343	704785	536822	725886	947091	1.20244e+06	1.59841e+06	787807	571326
MWSslk108	O-Acetyl-L-carnitine	5	1.84963e+06	2.83202e+06	2.1698e+06	1.59148e+06	2.99317e+06	2075567	3.10012e+06	2.79182e+06	2.61834e+06	3.26653e+06	2.82965e+06	2.96592e+06
pme0436	Procyanidin B3	5	1.00211e+06	978792	950850	1.7345e+06	1.54195e+06	1.17515e+06	1.40116e+06	1.72849e+06	1.56e+06	2.40453e+06	1.80937e+06	2.69578e+06
Lmpp003705	Procyanidin C1 3'-O-gallate	5	37343.1	52124.5	27505	198060	127415	140005	192515	112790	171767	125005	218877	329449
pme2292	Putrescine	5	74357.8	78612.9	75025.6	62366.4	66715.6	102793	140561	83328.4	133412	166574	94909.4	189570
Hmsn002598	Salirepin	5	70971.2	63042.4	75540.3	155923	167402	117827	175512	174160	169018	197082	277043	187884
Zmcp102201	Senkyunolide B*	5	1.21954e+07	1.19961e+07	1.27605e+07	1.28755e+07	1.34702e+07	1.43929e+07	1.5095e+07	1.53144e+07	1.53844e+07	1.55587e+07	1.63769e+07	1.59696e+07
Zmcp102202	Senkyunolide C*	5	1.2024e+07	1.19601e+07	1.30375e+07	1.30764e+07	1.34929e+07	1.44088e+07	1.55406e+07	1.55082e+07	1.62161e+07	1.58039e+07	1.58177e+07	1.58516e+07
pmp001230	Senkyunolide M	5	1.62532e+07	1.63244e+07	1.76292e+07	1.73841e+07	1.81786e+07	1.8913e+07	2.02043e+07	2.10966e+07	2.16274e+07	2.17149e+07	2.16546e+07	2.23645e+07
pmp000695	Swertiamarin	5	15461.8	15461.8	5106.58	18255.9	15005	16681.4	40447.8	18382.1	42505	32505	57505	19028.8
pmb3041	Tricin-7-O-saccharic acid	5	70198.5	76042	72076	111060	182507	184188	372190	391200	418004	463159	868438	703041
Zajn002491	catechin-4-β-D-galactopyranoside*	5	48474.3	29202.3	44990.8	95154.8	67134.8	86435.5	75922.3	115086	67747.5	84063.5	136017	158920
Zapp006824	gnetupendin A	5	332260	347499	364457	357356	367006	355241	353653	379044	375743	368180	387579	402711
Wbsp011768	lycojaponicuminol A	5	9183.61	11253.1	7024.98	12690.5	15679.1	13066.6	18500.7	26917.5	25548.9	28724.8	27367.2	19699.6
Wbwp010392	(18,19-dimethoxy-13,14-dimethyl-20-oxo-3,6,8-trioxapentacyclo[9.9.1.01,16.04,21.05,9]henicosa-4(21),5(9),10,16,18-pentaen-12-yl)propanoate	6	4133.92	5278.14	3157.47	5607.04	4323.54	2864.16	6293.99	6010.48	6306.87	6591.05	12597.9	13928.9
Wbtp003341	(3,5-dihydroxyphenyl)-(4-hydroxy-2,6-dimethoxyphenyl)methanone	6	7.64846e+06	7.99182e+06	5.25333e+06	5272015	4.303e+06	4.22561e+06	9.86202e+06	1.15524e+07	1.20751e+07	1.11441e+07	1.28263e+07	1.5723e+07
Wbsp103327	(8R)-9-hydroxy-8-(hydroxymethyl)-6-methoxy-8-methylpyrano[2,3-f]chromen-2-one	6	6.83186e+06	9.62518e+06	5.27918e+06	5.83238e+06	3.85409e+06	4.4943e+06	1.17857e+07	11773495	1.2891e+07	1.54016e+07	1.45047e+07	1.34595e+07
Wchn003157	1,6-Di-O-Galloyl-D-Glucose*	6	91168.7	66782.6	103440	6808.72	78301.3	6189.42	7550.52	386589	12588.4	144001	119834	267070
Lajp010867	13-Hydroxy oleanolic acid-3-oxo-28-acid*	6	795951	1.06083e+06	725799	800564	802653	661021	899415	871529	1.00524e+06	1.51481e+06	1.16297e+06	1.20051e+06
pmn001427	16,23:16,30-Diepoxydammar-24-ene-3,20-diol (Jujubogenin)*	6	931088	358314	347455	581843	570545	366249	563431	705589	662262	961966	802247	707086
Wbtp005060	2,3,5-trimethoxy-1-{[(2s,3r,4s,5s,6r)-3,4,5-trihydroxy-6-(hydroxymethyl)oxan-2-yl]oxy}xanthen-9-one*	6	4.22841e+06	4.25189e+06	1667505	3.95947e+06	1.62763e+06	3.59792e+06	1.91318e+06	3.90462e+06	4.2472e+06	7.09157e+06	2.7065e+06	1.64546e+06
pmn001704	2,3-Dihydroxy-5(6),12(13)-diene-ursolic acid*	6	55842	65926.9	45262.8	59348.8	57748.5	44456.6	57410.2	68374	51116.7	89677.3	78980	87604.9
Lhwp110125	2,3-Dihydroxylup-20(29)-en-28-oic acid (Alphitolic acid)*	6	11350.9	15819.4	10212.7	10383.4	12426.6	10645	13363	15355.5	13729.9	21694.6	18602.7	11283.5
pmn001706	2,3-Dihydroxyolean-12-en-28-oic acid (2-Hydroxyoleanolic acid)*	6	950218	355777	296656	635597	666363	414679	596508	661554	655495	976795	884394	771531
Hmjn008136	2,3-Dihydroxyoleana-11,13(18)-dien-28-oic acid (Camaldulenic acid)	6	1.58602e+06	1.86845e+06	1.35423e+06	1.6209e+06	1.6336e+06	1.26567e+06	1.56383e+06	1.75347e+06	1.44473e+06	2.31808e+06	2.05353e+06	2.53606e+06
pmf0175	2-Decanol*	6	1.01583e+06	1.00888e+06	1.05698e+06	998072	1.01683e+06	908708	903354	1.09762e+06	1.01086e+06	1.31122e+06	970365	1.22821e+06
pmp000444	27,28-Dicarboxyl ursolic acid*	6	18136.5	19164	14263.5	14540.2	9155.87	6687.82	15946.9	21850.9	16080.1	55521.4	50791.5	57687.8
pmp000266	3,19-Dihydroxyolean-12-en-28-oic acid	6	18024.9	23442.2	15673	17664	15724.4	17013.2	20105.3	20836.1	16397.2	29672.2	24931.9	21194.1
Lmzn006169	3,19-Dihydroxyurs-12-en-28-oic acid (Pomolic acid)*	6	844063	328732	305856	542142	559429	351382	565856	651235	618327	885120	700579	673877
Lhnp110101	3,20-Dihydroxyurs-21-en-28-oic acid (Oleanderic acid)*	6	817065	1.0697e+06	689642	781730	875173	671449	851895	857056	980990	1.55698e+06	1.17941e+06	1.21266e+06
Wmmp000180	3,23-Dihydroxylup-20(29)-en-28-oic acid (Oplopanaxogenin C)	6	26714.7	51181.1	33222	41786	33996.8	29694.4	43494.3	40194.3	46869.2	48783.3	57388.4	60371.4
Hmbn005207	3,23-Dihydroxyolean-12-en-28-oic acid (Hederagenin)*	6	917381	363917	328371	358269	603532	357292	585259	673838	641281	900036	764358	708377
Zjmp102705	3,29-Dihydroxyolean-12-en-28-oic acid (Mesembryanthemoidigenic acid)*	6	12908	15914.5	8957.06	12995.8	10484.3	9676.43	12993.9	15082.6	13054.5	23500.3	16924	15403.9
HX1191	3,4-Secodammara-4(28),20,24-trien-3,26-dioic acid	6	16040.7	34812.5	20062	25719	27822.5	18000.6	30907.2	29494.7	29547.7	27981.4	49934.4	47063.5
Lmgp004784	Apiferol	6	3387.01	7897.01	7505	7548.04	17109.4	5005	15124.1	34223.9	42816.1	109578	41600.9	47845.7
ML10174588	Confertifoline	6	1.31326e+06	1.25634e+06	1.26241e+06	1.28761e+06	1.23742e+06	1.28285e+06	1.26252e+06	1.25924e+06	1.41242e+06	1.37512e+06	1.338e+06	1.34453e+06
Lmlp005572	Galangin-7-O-glucoside	6	35543.2	70005	38359.2	50005	70005	31267.7	65005	92505	115005	163421	215005	68237.7
Zaxn006988	Isopimaric acid*	6	40478.2	44988.3	52585.8	49351.8	43358.6	43351.3	130428	45876.3	40099.1	46581.1	295154	48759.3
Ymjm000113	Kanokoside B	6	117896	85495.8	83566.3	78888.8	84105.9	72834.9	122133	113584	108816	91437.8	214818	182919
Cmmn013378	Levopimaric acid*	6	40583.6	48728.6	51332.8	55402.8	49193.5	46275.2	133257	48358.4	41676.8	46770.3	289684	44169.8
Xmbn003152	N-(1-deoxy-α-D fructos-1-yl)-L-tryptophan	6	57205.9	41785.9	30355.2	29815.9	18335.3	32463.3	45758.7	33330.5	29073.3	44080.3	46537.7	80892.3
MWSHC2067	Protocatechualdehyde	6	143456	92505	72417.2	109465	63393.1	65288.8	98929.5	112932	103875	155280	140187	125541
MWStz040	Pterolactam*	6	4.13466e+07	4.38186e+07	7.46221e+06	6.58859e+06	4.33836e+07	5.86814e+06	2.59327e+07	3.05614e+07	2.039e+07	5.20692e+07	4.90444e+07	5.38341e+07
Lcsp000658	Rubinic acid	6	94654	99214.3	50940.7	101871	90919.1	82069.6	112724	108950	103375	123807	165819	183960
mws1521	Salicin	6	79991.4	75679.1	94269.4	26964.8	26967.3	29280.5	173343	158662	188506	618494	549524	309667
Yarn004381	Tortoside B	6	25087.2	28132	21105.8	17097.5	53269	36134	112564	102491	95293	262505	155704	187520
Wbsp006753	Urmiensolide*	6	18136.5	19164	14263.5	14540.2	9155.87	6687.82	15946.9	21850.9	16080.1	55521.4	50791.5	57687.8
Lmsn003522	Uvafzelic acid	6	150339	227887	281580	226182	116347	208469	183425	189484	302262	454804	552144	467986
Yhjp010205	Virgatic acid	6	2.78413e+06	3.4055e+06	2.50811e+06	3.16763e+06	3.42516e+06	2.46805e+06	3.41863e+06	3.90208e+06	3.25833e+06	5.53884e+06	5.12739e+06	5.79488e+06
Lmsn003778	1-O-Caffeoyl-4-O-galloyl-β-D-glucose	7	47581.4	62435.9	50467.1	2933.1	15712.6	5005	75575.7	121611	58859.8	30419.7	18678.1	47165.9
Lmcp000611	2-Amino-4,5-dihydro-1H-imidazole-4-acetic acid	7	2.49476e+06	2.92347e+06	2.83366e+06	2.40605e+06	2.44038e+06	2.89743e+06	2.60163e+06	2.86632e+06	3.16785e+06	1.4113e+06	2.416e+06	1.01977e+06
Lakn003294	2-β-D-Glucopyranosyloxy-5-hydroxyphenylacetic acidmethylester*	7	404119	444334	391731	409132	347008	330617	455976	356061	468907	317550	334768	241998
Lmlp001118	3'-Glucosyl-6,7-dihydroxy-N-methyl-benzyltetrahydroisoquinoline	7	67857	50331.9	22128	32334.1	73820.6	35616.8	44567.8	77774.8	44943.4	32786.8	38525.3	35623.4
Zmhn004909	3,4-Digalloylshikimic acid	7	83519.9	64552.1	90816.1	37338.5	19539.8	13133.7	33379.4	88031.7	66715.6	17193.1	34364.3	43423.7
Lmmn009170	3-Hydroxy-9,19-cyclolanost-24-en-26-oic acid (Mangiferolic acid)*	7	1.28871e+07	1.30906e+07	1.0735e+07	9.49271e+06	8.52132e+06	1.0037e+07	1.14905e+07	1.35856e+07	1.43496e+07	1.15232e+07	8.94424e+06	1.04331e+07
Zmjn014062	3-Hydroxydammara-21-oic acid 21,23-lactone*	7	1.30275e+07	1.26999e+07	1.12316e+07	1.02412e+07	8.48495e+06	1.02718e+07	1.23299e+07	1.33346e+07	1.39743e+07	1.18054e+07	8.77074e+06	1.07675e+07
MWSHC20176	3-Hydroxylup-20(29)-en-28-oic acid (Betulinic acid)*	7	1.23119e+07	1.17007e+07	1.09281e+07	9.24667e+06	8.66329e+06	8.94896e+06	1.17192e+07	1.17323e+07	1.19037e+07	1.04101e+07	8.66041e+06	9.0534e+06
mws1389	3-Hydroxyolean-12-en-28-oic acid (Oleanolic acid)*	7	1.16117e+07	1.13414e+07	9.88125e+06	9.85731e+06	9.12334e+06	8.88461e+06	1.14639e+07	1.25635e+07	1.05126e+07	1.0053e+07	7.76042e+06	8.99325e+06
pmn001477	4-C-Glucose-1,3,6-trihydroxy-7-methoxyxanthone	7	591438	760527	597362	379255	314286	45242.6	1.48481e+06	516280	744374	200547	316148	128625
Zmhn002032	4-O-(6'-O-Glucosylcaffeoylglucosyl)-4-hydroxybenzyl alcohol	7	106125	192475	31391.2	89771.7	20005	71243.8	44449	207505	15505.4	46745.2	22930.8	20583.4
pmp001201	5-Aminocycloheptane-1,2,3-triol	7	22577.9	21540	18124.9	13280	23796.5	19697.1	20811	20898.8	22032.8	23700.5	17002.1	17729.3
MWStz073	5-Hydroxy-2-pyrrolidinone	7	150825	163855	159623	139783	140616	167641	162464	155618	162643	119670	140203	168598
Wcjp002598	8-hydroxyquinoline	7	471276	602615	468556	406765	477427	300159	284879	387034	647773	485926	203501	181888
Zmdn004052	Aloe emodin-1-O-glucoside	7	37399.9	28505.6	18710.2	12944.2	11215.5	9833.93	55005	9987.94	7505	15005	5904.93	6028.02
MWSHY0031	Apigenin-7-O-glucuronide*	7	22177.8	26205.1	32785.3	18749.3	32777.6	17254.2	33012	20162.1	30621.4	10051	14116.8	18217.3
Wcfn004186	Aspalathin	7	105940	82533.9	106197	87525.9	53300.5	10816.9	164619	151318	113539	10973.5	22845.5	75005
mws0052	Baicalin*	7	22177.8	26205.1	32785.3	18749.3	32777.6	17254.2	33012	20162.1	30621.4	10051	14116.8	18217.3
MWSmce526	Daminozide	7	32379.2	36324.8	37033.8	32409.8	26045.5	32174.8	41113.8	36438.3	41191.4	31133.9	31828.4	32708.3
Lahp002992	Epigallocatechin-(4β→8)-epigallocatechin-3-O-gallate	7	129187	120898	83459.5	8240.73	9171.33	2516.77	179655	165542	151121	24690.7	32159	53111.5
MWSHY0092	Eriodictyol-7-O-Rutinoside (Eriocitrin)	7	1.38418e+06	1.78992e+06	1.26658e+06	802648	693236	1.24205e+06	1.03749e+06	1.37553e+06	1.15274e+06	1.16442e+06	555050	586216
pmn001381	Eucommioside	7	34189.4	41188.4	24139.1	33038.4	22505	28034.4	43652.6	54342.8	29111.6	7505	15005	18022.8
mws2220	Gallocatechin 3-O-gallate	7	1.07962e+06	1.06171e+06	853764	182496	241367	62909.2	1.25928e+06	2.56323e+06	1.25211e+06	439554	347372	1.01633e+06
pmp000097	Guvacoline	7	392535	323885	337741	302717	302364	324643	363665	301122	356041	286699	305266	323741
pmp000405	Isoglycyrrhizic acid	7	27910.6	2657.55	10847.9	14044.2	4976.75	2864.96	21667.3	19656.9	38945.4	4659.46	10541.6	3313.49
Xmyp004945	Kaempferol-3-O-(6''-Rhamnosyl-2''-Glucosyl)Glucoside (Camelliaside A)	7	53880.5	60863.9	47173.4	54377.4	38747.6	50218.4	46176.1	95307.9	68590.3	22055.9	7505	11769.9
MWSslk254	Kaempferol-3-O-glucorhamnoside*	7	4.1468e+07	5.66954e+07	4.25607e+07	2.94112e+07	2.45771e+07	4.90962e+07	3.97071e+07	4.5729e+07	3.42677e+07	4.28034e+07	2.19433e+07	2.01346e+07
MWSHY0080	Luteolin-7-O-neohesperidoside (Lonicerin)*	7	4.5885e+07	5.87075e+07	4.44716e+07	3.60263e+07	1.86997e+07	5.31534e+07	3.91908e+07	4.60713e+07	3.93255e+07	4.26692e+07	2.16845e+07	2.09163e+07
Lmhn011365	Morolic acid*	7	9.55866e+06	1.12097e+07	9.7331e+06	8.73058e+06	7.5969e+06	8.94145e+06	1.15638e+07	1.05052e+07	1.15842e+07	1.07582e+07	8.28397e+06	9.63755e+06
MWS3020	N-Acetylcadaverine	7	510571	482971	467090	408249	424275	455051	506582	455584	492378	412792	421398	462404
Lazp003665	Nagilactone C glucoside	7	468942	1650005	1265005	611932	741054	881404	2290005	571230	962505	682107	432284	324330
pma0791	Naringenin-7-O-(6''-malonyl)glucoside	7	240745	199374	242872	109167	176135	112114	199146	181296	385005	169660	73220.3	138576
Zbsn012366	Oxyallobetulin	7	12371392	1.19035e+07	9.80131e+06	9.07139e+06	8.56782e+06	1.01885e+07	1.26881e+07	1.28729e+07	1.44535e+07	1.19693e+07	8.96132e+06	1.06046e+07
Zbqn010247	Rubiatriol	7	680888	776220	631214	592614	504276	574255	747020	825231	745778	674124	515430	605591
mws0018	Spermine	7	4.12669e+06	3.93863e+06	3.53564e+06	3.8987e+06	3.03255e+06	3.71321e+06	3.95201e+06	3.47233e+06	4.00393e+06	3.42456e+06	3.49731e+06	3.92923e+06
Lahp002795	Theasinensin B	7	131687	113546	105550	8350.01	4915.55	1611.42	190857	262585	135601	12051.4	24889.1	27784.5
HX1130	astilbin	7	73663.5	130624	55025.9	34543.8	40005	62221.7	208768	14290.8	149307	72213.1	20005	14269.7
Lskp211408	polypodin B	7	6731.09	11662.2	13803.7	14437.7	9263.92	8930.66	16104.9	9335.63	10562.9	9699.57	5832.87	7697.41
Wcsn011122	(5Z,10E,14S)-14-hydroxy-2,6,10-trimethylpentadeca-5,10-dien-4-one	8	113819	140278	126547	553882	327120	445323	179017	172701	122346	212903	149682	137262
Wbtp004753	1,2,3,7,8-pentahydroxy-6-methylanthracene-9,10-dione*	8	1.54992e+06	2.36018e+06	889834	2.87127e+06	1.80195e+06	2.96896e+06	995511	1.03949e+06	685403	1.23309e+06	1.33906e+06	597212
Wbtn006715	1,2,4,5,8-pentahydroxy-6-methylanthracene-9,10-dione	8	434503	933433	373084	1.66711e+06	1.46314e+06	770728	363956	236123	478194	953996	347481	155904
Wbtp004961	1,2,4,5-tetrahydroxy-7-(hydroxymethyl)anthracene-9,10-dione*	8	419306	734486	340150	1.51411e+06	683195	1.06138e+06	411681	327088	257404	828956	292411	244387
Wbtp005759	1,2,5,7,8-pentahydroxy-3-methylanthracene-9,10-dione	8	1.40884e+06	2.45057e+06	871916	3.0454e+06	2.20602e+06	1.76871e+06	1.16407e+06	988617	961803	2.18911e+06	574525	603387
pmn001420	1-O-Caffeoyl-β-D-glucose*	8	1.08343e+06	1.01673e+06	655586	1.17796e+06	1.28684e+06	977546	861782	615821	932087	692118	907166	919999
Wcsn010224	14-hydroxy-2,6,10-trimethylpentadeca-2,5,10-trien-4-one*	8	115711	136809	114817	390397	233673	293181	176618	144593	128464	105102	98787.3	73883.5
Qmhp090808	18-Demethylparaensidimerin C	8	53765.9	83610.6	37307.8	89692	66072	55481.2	28299.9	79167.4	22494	71961	34354.8	30005
Lmqn006260	2',3',4',5,7-Pentahydroxyflavone*	8	467490	1.38303e+06	267355	2.10481e+06	1.70458e+06	1.06018e+06	357530	459804	560880	913720	248137	243735
Saln004414	2'-O-(3''-hydroxybenzoyl)-kingiside	8	523893	396153	511091	267516	922353	1102505	418853	383446	141073	305717	423448	378459
Zbjn005527	2,6-Dimethyl-8-β-D-glucosyloxy-2,6-octadienoic acid	8	42505	30073.5	22026	586636	645327	514673	17505	6703.15	5004	5049.93	6050.48	12505
Zbfn004680	2-(3,4-Dihydroxyphenethoxy)-6-(3,4,5-trihydroxycaffeoyl)-O-arabinopyranosyl-D-glucose	8	756374	1.49754e+06	513997	2.06731e+06	1.71753e+06	2.17588e+06	1.04183e+06	1.20439e+06	458612	1.46847e+06	1007505	518773
Jmwn002057	2-(3-β-D-glucopyranosyloxy-4-hydroxyphenyl)ethanol-1-O-β-D-glucopyranoside	8	24577.8	32978.2	17049.6	239907	145389	272492	26184	17748.7	13107.4	35620.7	34049.2	30549.3
Lmbn001930	2-Hydroxybenzaldehyde (Salicylaldehyde)	8	8743.48	13372.7	10408.9	200846	259319	255102	30317.1	20814.9	32519.3	20894.2	9203.68	7871.08
pmp000446	22-O-Demethyl-22-O-glucosyl isocorynoxeine	8	0	0	0	74583.9	82121.9	83251.8	0	0	0	0	0	0
MWSmce560	3,23-Dihydroxylup-20(29)-en-28-oic acid (23-Hydroxybetulinic acid)	8	5028.95	7818.55	4864.91	7931.26	7628.69	5584.77	5836.21	5412.2	3760.76	6063.16	5484.98	3931.91
Wdtp003384	3,4,5,6-tetrahydroxy-6-[4-(2-methylpropanoyloxymethyl)phenoxy]oxane-2-carboxylic acid	8	242055	139163	228260	6.46362e+06	6.66989e+06	4.90301e+06	84052.8	100728	69584.2	64039.1	87931.8	87555.1
Wdtp004079	3,4,5-Trihydroxy-6-[4-(4-methyl-3-oxopentyl)phenoxy]oxane-2-carboxylic acid	8	519545	541559	270533	1.91952e+06	1.56341e+06	995206	88035.5	47875	20005	321554	250005	311308
Jmwp002208	3,4-dihydroxy phenylethanol	8	51808.3	80073.8	56261.8	212455	244142	184300	5774.89	4331.89	7201.82	21338.7	20005	7203.43
Zapn006835	3,5-Dihydroxystilbene; Pinosylvin	8	6490.9	11003	5402.64	48177.6	3443.17	19801.5	3947.83	1648.2	1616.15	8516.86	5141.79	4062.77
Lmqp012453	3-Hydroxyurs-12-en-28-aldehyde (Ursolaldehyde)	8	9177.98	8831.8	3962.58	14900.9	22938.5	12912.9	7825.8	8700.09	5964.96	12312.8	8809.47	7609.39
Jmwn002494	3-[4-(β-D-glucopyranoside)-phenylacrylic]-acid	8	292246	378232	292742	536393	440203	412255	266617	187418	401770	350669	408819	234418
Lmyn003835	4-(3,4,5-Trihydroxybenzoxy)benzoic acid	8	579570	648286	582146	767937	1.22316e+06	802468	505072	629812	420859	553223	443365	444290
Zmhn000892	4-O-Glucosyl-3,4-dihydroxybenzyl alcohol	8	184170	262864	184824	384714	376151	370631	124215	125221	121583	163911	141535	146627
Wcsn010254	4-[3-(4,8-dimethylnona-3,7-dienyl)-3-methyloxiran-2-yl]butan-2-one*	8	97690.6	94122.4	100878	321644	150497	247986	151658	129120	91367.5	96288.5	68388.1	51406.8
Zbn006783	5,6-Dihydroxylucidin	8	30726.8	48728.1	11869.2	70956.8	52440.2	39770.2	23339.2	16588.5	10736.1	54631.1	14007.8	11212.9
Zmhn003257	5,7,2'-Trihydroxy-8-methoxyflavone*	8	2097.55	6770.35	3787.2	82207.5	80354.6	33700	10292.5	12365.9	15431.1	24926.9	9059.61	6861.01
Zmhn001420	5,7-Dihydroxy-1(3H)-isobenzofuranone*	8	180755	185429	209599	3.14867e+06	3.97754e+06	4.11203e+06	501450	397055	511853	353697	282437	279435
Hmtn001120	5-(2-Hydroxyethyl)-2-O-glucosylphenol*	8	1.71205e+07	2.52097e+07	2.10776e+07	4.25806e+07	4.32916e+07	4.65595e+07	2.45763e+06	2.29624e+06	1.17903e+06	4.31492e+06	1.97517e+06	3.13469e+06
Wcfp005519	5-hydroxyindene-1,3-dione	8	33434.9	41807.6	56432.5	109574	114012	83484.7	41735	26425.3	49426.4	43860	46550.9	47238.1
pmp001309	6-Hydroxykaempferol-7-O-glucoside	8	8.98099e+06	8.56685e+06	7.55704e+06	11415940	17306240	11737480	6.43298e+06	8.49617e+06	6966120	8296860	3604690	4575825
Lmjp003295	6-Methoxykaempferol-3-O-glucoside*	8	1.62519e+07	3.12638e+07	1.68605e+07	4.04057e+07	4.14983e+07	3.73479e+07	2.35162e+07	1.22561e+07	1.39414e+07	1.62023e+07	13318185	7.8353e+06
Laxp005948	7,2'‑dihydroxy‑4'‑methoxy‑isoflavanol glucoside	8	22505	22245.9	16906.1	49047.2	38184	23907.2	20005	13812.5	17505	10005	26479.3	25150.3
Wafn004288	7-Hydroxy-3,7-Dimethyl-2-Octenyl 6-O-Alpha-L-Arabinofuranosyl-Beta-D-Glucopyranoside	8	60005	67190.3	91326.5	1327505	1.08989e+06	1.3447e+06	16078	17505	12505	165005	42505	128806
Cmsn001914	7R,8S-erythro-3',4,9,9'-tetrahydroxy-3-methoxy-8-O-4'-neolignan-7-O-glucopyr-anoside,	8	15896.7	11942.4	7009.12	96517.2	116586	96464.3	22300.6	20526.2	8411.97	17978	23267.6	15919.9
Ymjm000135	8R-Dihydrodehydrodiconferyl alcohol 4-O-β-D-glucopyranoside	8	112309	118167	66814.7	1.44981e+06	872752	560743	21894.8	22908.6	9316.24	49295.6	97947.5	23903.6
Wbtn007603	9,11-dimethoxy-2h-[1,3]dioxolo[4,5-b]xanthen-10-one*	8	1186.11	5532.8	1764.37	57171.4	69455.4	20349.7	11640.3	11181.1	10522.8	19086.3	6316.31	6112.38
Qmyp101114	9-O-β-D-Glucoside of 3-hydroxy-7,8-didehydro-β-ionol	8	54710.2	32538.8	31018.3	317582	319794	152446	14793.5	5005	5005	26618.8	20792.6	31277.9
Wbtn004921	9-hydroxy-2-(3-hydroxy-4-methoxyphenyl)-3-(hydroxymethyl)-12-methoxy-2,3-dihydro-1,4,5-trioxatetraphen-10-one	8	135413	107146	118235	148550	180930	197102	32358.1	39357.1	31339.3	21172	15116.5	43317.8
Lhsp101905	Actinidialactone	8	127493	150005	112851	1695005	1765005	2082505	32286.1	39670.5	65608.6	187505	131052	307505
Lmhn004976	Aracarpene 2*	8	3462.74	10746.4	876.226	102026	112778	34596.5	19579.6	17744.1	21456	31887.8	12700.3	9720.95
Ybnn006457	Artocarpanone	8	599299	870156	258264	2.32312e+06	1.16574e+06	831546	400312	304800	374597	841424	425770	180748
Lmdp003808	Azaleatin (5-O-Methylquercetin)	8	242437	656863	224007	1.75003e+06	1.47543e+06	1.2723e+06	467486	530873	193742	417939	292723	190005
Xmmn006031	Borneol 7-O-[β-D-apiofuranosyl-(1→6)]-β-D-glucopyranoside*	8	27823.2	23290.2	16431.4	35479.7	53500.6	50304.6	530.614	5304.36	532.12	3173.11	4243.96	2650.68
Zmzp006646	Capillarisin	8	13455.9	15462.1	9471.37	238030	271405	139308	69120.2	57448.9	57914.1	42949.8	15397.5	17177.8
pmn001416	Catechin-(7,8-bc)-4α-(3,4-dihydroxyphenyl)-dihydro-2-(3H)-one*	8	3.71034e+06	3.89669e+06	3.13955e+06	7.89071e+06	5.68287e+06	4.19865e+06	1.63214e+06	1.17183e+06	1.76157e+06	2.03422e+06	1.22719e+06	1.17341e+06
Sakn004146	Chiritoside B	8	201673	379397	118659	1.51835e+06	1.33055e+06	830582	700803	355852	291883	912230	190659	242431
mws0179	Chlorogenic acid methyl ester	8	24555.9	32793.4	21834.6	36820.3	29431.8	34759.9	18505.5	24055.5	16989	28055	20005	19039.3
pmn001553	Cimidahurinine*	8	2.26999e+07	3.36896e+07	2.85741e+07	4.9832e+07	5.38609e+07	5.06437e+07	3.72614e+06	2.3117e+06	1.28702e+06	6.50839e+06	3.38738e+06	3.44657e+06
pmn001417	Cinchonain Ic	8	685044	815661	574058	1.30331e+06	941613	722765	255703	179127	337648	341328	151655	125240
pmn001418	Cinchonain Id*	8	4.68371e+06	5.32228e+06	3.43586e+06	8.45426e+06	6.0194e+06	6.35448e+06	1.0887e+06	1.45774e+06	1.79864e+06	2.96741e+06	1.35519e+06	1.58955e+06
mws0906	Coniferin	8	1.0946e+06	1.04358e+06	990144	1.29121e+06	1.32187e+06	961440	966603	1.11229e+06	994010	545988	1.26551e+06	1.26382e+06
Lmzn001983	D-Threo-guaiacylglycerol-7-O-β-D-glucoside	8	9552.69	18088.4	11529.7	53137.2	47130.1	47715.9	7094.29	9295.91	3323.14	13900.2	8317.05	7863.88
Cmyn001328	Daphnin*	8	19619.7	58239.9	13413.9	53375.4	32023.4	31388.8	19388.2	6765.65	22241.4	20929.8	8372.61	32048.6
Lmpp003255	Delphinidin-3-O-(6''-O-feruloyl)glucoside	8	57505	74391.1	56165.6	157241	55005	150180	37900.1	60646.2	50618.7	108459	42110.6	32297.6
Lcmp123017	Dihydrohinokitiol	8	40718.3	28781.6	70956.7	866604	860366	940005	30005	12505	15005	16517	17505	22505
Cmsp004086	Dihydrokaempferide*	8	1.53443e+06	1.55704e+06	1.17012e+06	2.43881e+06	2.04395e+06	2.34651e+06	1.39137e+06	1.21481e+06	843663	2.06049e+06	1.17326e+06	440684
Lmxp011770	Diisobutyl phthalate	8	6.59697e+07	6.12887e+07	6.53591e+07	6.83662e+07	6.51959e+07	6.47458e+07	6.44867e+07	6.45645e+07	6.27476e+07	6.08991e+07	6.77335e+07	6.40796e+07
mws0058	Diosmetin (5,7,3'-Trihydroxy-4'-methoxyflavone)*	8	1654.26	8459.39	2346.27	110025	114040	35367.7	12966.9	19160.1	20015.3	28271.5	13112.2	7107.35
mws1150	Echinacoside	8	19649.5	15885.8	12166.8	123591	118814	44933.6	9358.11	10016.5	1805.53	10208.1	1877.15	7505
Lhjp120724	Edgeworthin glucoside	8	217267	597357	214698	1.31613e+06	932021	907757	537437	443849	224524	340083	375300	234311
mws1422	Epiafzelechin	8	17082	17057.2	28415.2	82505	130005	70005	26717.9	32505	21824.1	47638	35510.9	23676.9
Lmcn003163	Epitheaflavic acid-3-O-Gallate	8	1.27173e+06	1.44788e+06	1.15305e+06	2.63939e+06	3.45194e+06	2.30585e+06	1.42236e+06	1.63269e+06	1.63977e+06	1.69208e+06	1.16991e+06	1.14309e+06
Lmhn006206	Flavoyadorinin B	8	55097.2	48687.6	46790.5	783906	753550	586569	1971.95	2505	1013.04	37435	31810.1	30541.6
pmb0475	Gallic acid-4-O-(6'''-feruloyl)sophoroside	8	23966	17925.9	40291.4	93167.8	108246	69762.8	32662.8	20219	10516.5	20964	26888.9	25483.1
WaYn005157	Gentisic acid 2-O-(6''-O-Feruloyl)Glucoside*	8	234577	402326	176285	1.20948e+06	885323	948011	282037	199868	166350	365814	182637	148179
Wasn006585	Geranyl 3-O-xylopyranosyl-glucopyranoside	8	20031.6	30039.1	22548.2	21182.1	38674.9	148441	4770.8	2505	2132.13	2578.17	5745.09	3191.92
Xmyn008071	Gnetifolin B*	8	2376.81	13135.5	2941.2	114860	131948	47118.5	21195	19989.9	21856.5	43685.5	12737.7	13226.6
Zmhp003784	Gossypetin-7-O-(3''-glucosyl)rhamnoside; Rhodioflavonoside	8	151379	208617	93444.3	696185	756731	650029	373833	271732	167991	280319	446587	346177
Labn002264	Grevilloside G	8	1.29741e+07	1.98922e+07	13910964	2.85128e+07	3.61683e+07	3.70432e+07	2.05979e+06	1.86251e+06	1.02999e+06	3.13406e+06	1.73544e+06	2.75201e+06
Wmbn000547	Harpagide	8	37877.2	53393.6	31738.8	159755	127349	133876	32149.6	24209.8	22492.5	11736.5	15514	15459.5
Zbhp004510	Hesperetin-3'-O-glucoside*	8	5.19676e+07	3.79146e+07	5.26094e+07	5.53114e+07	5.09698e+07	4.93801e+07	5.19559e+07	5.44575e+07	3.1337e+07	3.49546e+07	5.63953e+07	4.90306e+07
pmb0645	Hesperetin-6-C-glucoside-7-O-glucoside	8	576559	795569	223685	1.3928e+06	1.03535e+06	1.24033e+06	576655	722601	266200	1.07144e+06	370080	252517
MWSmce264	Hydroxytyrosol	8	67778.2	164642	74826.1	265643	306138	305026	12680	4790.13	6402.27	27712	14396.3	17598.5
Cmyp003257	Icariside B1	8	162505	296302	178226	7.06662e+06	5.9464e+06	7.76764e+06	95056.6	110005	84806.3	81498.3	48049.7	99568.8
Yacp008636	Icariside E4	8	51729.9	52186.1	49203.1	433132	53564.5	97761.4	2960.68	13964.6	4118.48	695.268	149396	22692.5
Zmbn005559	Indole-3-cyano-2-O-glucoside	8	9208.68	16911.8	12505	80795.5	144984	63276.9	21210.7	19355	18635.5	23736.8	15473.8	11329.8
Lasp002993	Isobavachalcone glucoside	8	216650	364235	199703	542631	260161	514160	120005	164805	71856.7	235934	153400	97940.9
Zbpp002027	Isorhamnetin-3-O-(6''-malonyl)glucoside*	8	17505	17687.1	8507.71	446023	291818	460364	7155.66	34122.1	6187.38	21447.7	17045.4	10097.6
Zbpp001992	Isorhamnetin-3-O-Glucoside*	8	1.33328e+07	2.88351e+07	1.06279e+07	5.06205e+07	3.40212e+07	3.12713e+07	1.59544e+07	1.77115e+07	8.4618e+06	1.34464e+07	8.5066e+06	6.01221e+06
Hmcp002316	Isorhamnetin-3-O-arabinoside	8	188814	476499	267266	925700	539258	642715	152807	115638	37088.8	203381	135220	59372.5
Hmcp002207	Isorhamnetin-7-O-glucoside (Brassicin)*	8	1.66146e+07	3.07987e+07	1.37497e+07	3.94671e+07	4.04373e+07	3.45841e+07	2.03668e+07	15992214	9.29943e+06	1.22054e+07	1.05817e+07	7.20476e+06
Qazn004045	Jasminoside F-glucoside	8	22505	39459.8	6832.4	521585	519874	713961	9839.53	6837.86	7851.84	4901.42	7919.96	14712.8
Lmdp004892	Kaempferol-3-O-(6''-malonyl)galactoside*	8	37644.1	55005	25005	452505	200005	201962	17306.9	10141.1	21434.7	98849.9	30005	9024.51
Lmmp003817	Kaempferol-3-O-(6''-malonyl)glucoside*	8	30252.6	39068.7	30005	210237	125725	260665	25975.5	25413.2	20174.6	99503.2	36163.5	28410.9
Zbjn005313	Laminamplexoside C	8	46805.8	54426.9	38030.8	605153	1.43072e+06	451208	1949.89	5005	8355.32	10703.3	22505	15005
pmp000587	Luteolin-7-O-(6''-malonyl)glucoside*	8	48426	58357	29902.7	313574	107036	256959	15153	20805.1	13528.5	109969	44487.9	23950.2
Cmmn005231	Massoniresinol; Vladinol A	8	60005	76365.5	46772.5	355705	629867	273691	6468.19	7505	2763.68	11980.4	7505	8285.52
Cmsn002813	Methyl 2-O-(4-hydroxybenzoyl)-2,4,6-trihydroxyphenylacetate	8	6689.71	10669.4	6689.92	31278.1	26413.1	13177	5644.77	10472.1	1655.2	7389.15	3019.87	1302.6
MWSmce355	Methyl Syringate	8	53729.6	44422.4	43340.9	53892.2	80415.4	54291.6	19577.3	17322.2	32256.1	26869.6	19489.6	28663.7
pme3514	Morin*	8	992598	1.70016e+06	737727	3.04877e+06	2.23139e+06	1.60824e+06	898462	730383	901827	1.94598e+06	632949	440150
Wafp004334	N-Feruloyltyramine 4'-glucoside	8	112505	240005	78116.8	172505	242505	124276	143410	265005	43418.7	222505	155005	77505
HJN087	Naringenin-4'-O-glucoside*	8	924189	926623	928928	1.33892e+06	1.5438e+06	1.0257e+06	550859	862070	508368	1.23134e+06	348028	594235
Hmgp002148	Nepetin-7-O-alloside	8	1.8768e+07	3.07603e+07	1.5018e+07	4.74086e+07	4.19034e+07	3.56406e+07	1.99338e+07	1.70206e+07	9.69968e+06	1.76835e+07	1.1033e+07	7.46453e+06
Hmgp002036	Nepetin-7-O-glucoside(Nepitrin)*	8	1.29164e+07	2.75309e+07	1.11629e+07	5.56499e+07	3.75887e+07	3.47585e+07	1.63373e+07	1.1988e+07	1.41699e+07	1.68806e+07	8.68724e+06	5.90814e+06
Hmln002100	Nortrachelogenin-4-O-glucoside	8	36719.8	44708.9	46898	49083.5	79075.8	66109	5773.89	12900.1	15277	28107.2	28569.9	19627.3
Lbhp011214	Oxystemoenonine	8	195106	176275	212876	213914	387012	364043	8317.17	14555.3	9022.76	42176	14847.9	32466.6
Lmyp004084	Perillyl alcohol	8	90139	150367	123951	116573	262505	185910	31665.8	43586.6	30374.7	57949.5	47993.6	27505
pme1201	Phloretin	8	3156.82	4777.33	6813.04	45225	40131.1	28558.9	9510.73	7485.35	14119.4	27985.9	5255.57	4342.61
pme0282	Phthalic acid	8	21574.3	17826.7	18285.7	387995	410618	352463	46815.9	47073.8	25265.1	16900.1	25887.4	21764.3
Qmyp101124	Procurcumenol	8	12582.8	7401.29	6101.33	96974.4	112413	124328	5005	7206.79	5005	6059.58	5757.29	6536.82
Wasn005803	Protocatechuic acid 4-O-(6''-O-Feruloyl)Glucoside*	8	228613	344681	154255	1.01668e+06	809113	895690	301029	200702	173460	348047	174500	135587
MWSHY0029	Quercetin	8	58072.1	90561.9	42148.3	179991	117794	105928	59779.7	43310.3	60823	100954	29834.2	32457.1
Lmmp002560	Quercetin-3-O-(2''-O-glucosyl)glucuronide	8	151962	449185	177028	2.47808e+06	1.29082e+06	1.47282e+06	715051	454719	507457	1.2145e+06	370275	474679
Hmln002199	Quercetin-3-O-(6''-O-acetyl)galactoside	8	76248.9	85046.4	130052	240831	180774	335135	20416.1	32261.4	30172.9	178280	55624.9	52518.9
mws0045	Quercetin-3-O-rhamnoside(Quercitrin)	8	32453.6	33120.4	15724.1	48396.2	24599.4	222313	31977.3	13105.6	18394.5	8828.22	8253.75	5005
Zbzp000519	Retronecine	8	7.90048e+06	11019199	6.47625e+06	7.93468e+06	5.85656e+06	1.34994e+07	7.5646e+06	1.00561e+07	5.80065e+06	6.19019e+06	8.02078e+06	9.7765e+06
Lmjp002906	Rhamnetin-3-O-Glucoside*	8	1.62519e+07	3.12638e+07	1.68605e+07	4.04057e+07	4.14983e+07	3.73479e+07	2.35162e+07	1.22561e+07	1.39414e+07	1.62023e+07	13318185	7.8353e+06
Lmdp003146	Rhododendrol	8	165739	183864	140406	3279100	3320400	2270005	73595	108709	20005	415005	290892	310290
Zbdp005176	Scandione	8	107313	305377	210005	527843	474492	366548	179154	166262	122001	136303	108678	52987.9
MWSmce024	Scopoletin-7-O-glucoside (Scopolin)	8	407658	397349	389612	727505	405005	607293	324633	590005	281782	516910	372677	226818
Zmcp102204	Senkyunolide Q*	8	6.40788e+07	6.0854e+07	6.53555e+07	6.66404e+07	6.5407e+07	6.36644e+07	6.32233e+07	6.30783e+07	6.15734e+07	6.27073e+07	6.35426e+07	6.32135e+07
WaYp004612	Sterubin 5-O-Glucoside*	8	4.07213e+07	5.11917e+07	4.62468e+07	5.76833e+07	5.68202e+07	4.98995e+07	3.84834e+07	4.52862e+07	2.47691e+07	4.23808e+07	4.03336e+07	2.99685e+07
Zmhp005139	Tamarixetin-3-O-(6''-malonyl)glucoside*	8	3791.32	30057.8	32505	408923	351023	269804	11918.2	24412.4	14225.8	24746.1	15817.1	32505
pme0281	Terephthalic acid*	8	180755	185429	209599	3.14867e+06	3.97754e+06	4.11203e+06	501450	397055	511853	353697	282437	279435
Qmgp102418	Uncarialin J	8	26663.9	57673.3	19258.9	372636	341604	118265	2505	10372.9	15005	22505	17505	35258.8
Lahp003744	Viscumneoside I	8	105144	260682	109518	310800	148777	266671	42110.6	78601.6	43206.5	174040	41771.5	26036.7
HX1368	dihydro-5-(hydroxymethyl)-2(3H)-furanone	8	5.21443e+06	6.45675e+06	5.86919e+06	7.52885e+06	6.26909e+06	1.13477e+07	5.15748e+06	5.55702e+06	4.47391e+06	4.89427e+06	4.67005e+06	5.50194e+06
Wdgp003504	heyneanine hydroxyindolenine	8	163167	165565	138820	291998	470103	571108	14239.1	7505	17505	51131.8	40558.5	89153.7
Zbzp004330	irilin B-7-O-malonyl glucoside	8	5451.45	2505	2505	217205	405531	108925	18483.6	6876.99	15786.5	15005	9247.06	5453.45
Xmcn005741	patrinioside*	8	37458.6	33917.3	28620.1	21193.2	43421.1	194904	1971.95	3124.02	5005	2076.91	4659.49	6155.47
Yphn003868	plantalloside	8	420066	912340	325474	3.77952e+06	2.95137e+06	2.51617e+06	1.02186e+06	990481	728986	1.74151e+06	557360	535468
Wchn003984	1,4,8-Trihydroxynaphthalene-1-O-glucoside	9	5005	13598.2	5005	5877.92	3931.93	3921.92	4901.42	5005	6871.34	32314.8	18615.5	27457.2
Wbtn002952	1-(β-D-Glucopyranosyl)-3-ethyl-4-methyl-1H-pyrrole-2,5-dione	9	102848	126472	136143	105221	117419	138822	47150.5	38078.2	40495.4	723839	703296	84333.3
mws0748	1-Caffeoylquinic acid	9	2248.66	1801.87	8101.12	9822.7	4577.56	3149.11	5723.66	2704.97	8999.3	1.57126e+06	923180	1.41087e+06
Wafn004433	1-Hexanol arabinosylglucoside	9	37505	37505	30005	72505	85005	92505	85005	36234.7	62505	75252.7	172505	155005
pmb2871	1-O-Gentisoyl-β-D-glucoside*	9	2.57114e+06	2.89342e+06	3.59257e+06	6.53088e+06	705942	4.8176e+06	3.37578e+06	3.71524e+06	3.00905e+06	10732376	1.43805e+07	4.26409e+06
Zmhn001926	1-O-Salicyloyl-β-D-glucose*	9	842868	641251	1.32343e+06	626016	781192	719671	779029	749581	642016	1.23702e+07	1.45479e+07	1.10454e+06
MWSmce394	2,3,19-Trihydroxyurs-12-en-28-oic acid (Tormentic acid)	9	315900	405756	289449	367246	363458	356424	377298	441620	276644	563858	643636	787010
Lmsn012627	2,3-Dihydroxyurs-12,18-dien-28-oic acid*	9	54216.9	52764.2	46218	55072.4	61553.9	47944.4	48237.2	58012.6	47818.4	83389.6	80368.3	83437
mws1610	2,3-Dihydroxyurs-12-en-29-oic acid (Maslinic acid)*	9	608456	471421	523692	703398	729220	477351	521578	555704	673748	814588	657007	645400
Wcdn001824	2,5-Dihydroxybenzoic acid-5-O-glucoside	9	4.63149e+06	4.16718e+06	5.61119e+06	7.3262e+06	4.49836e+06	5.55707e+06	4.659e+06	5.75486e+06	4.16343e+06	1.4716e+07	2.39636e+07	7.88775e+06
Lahp003408	2-(3,4-dihydroxyphenyl)-4h-chromene-3,5,7-triol-glucoside	9	140829	246447	178154	260736	219488	166108	180005	185169	117505	332505	187505	202505
Lmzn006284	2-Hydroxyursolic acid*	9	122903	154211	92614.1	153612	132623	91261.3	121816	129882	121943	153585	129809	116372
pmn001591	3,19,23-Trihydroxyurs-12-en-28-oic acid (Rutundic acid)	9	222650	284041	197333	265639	267788	255050	268749	314194	186208	419730	473257	603058
Jmwn002172	3,4-dihydroxyphenylethanol-β-D-glucopyranoside	9	77569.2	80988.2	94388.4	75311.7	61884.6	74119.4	73867	104329	71337.4	314162	463415	130958
Wasn002043	3,5-Di-Galloyl Sorbitol	9	10306.1	9104.89	10510.2	35552.6	22350.2	11766.5	17993.8	38681.3	16371.3	74196.7	54733.2	30468.3
Lmsp013238	3-Hydroxy-urs-11-en-28,13-lactone	9	5505.41	9156.72	6330.12	8694.19	8756.28	5939.25	6317.07	8775.74	4533.89	11256.5	9630.28	8650.8
Lssp210312	3-Hydroxylup-12(13),20(29)-diene-28-oic acid	9	6434.31	13998.3	8854.67	11079	11784.3	9547.52	9186.99	10379.9	5691.06	14820.3	11788.6	10450.7
Lmsp013456	3-Hydroxytaraxastan-28,20-olide	9	11190.3	26639.9	14647.8	24378.1	27340.4	17046.8	26475.6	22298.1	11665.5	34627.6	30856.1	16413.4
pmp000263	3-Hydroxyurs-12,19-dien-28-oic acid (Sanguisorbigenin)	9	33282.3	59195.2	33221	94000.6	103561	61059.7	33244.2	38560.7	17946	198651	160835	102440
pmp000439	3-Hydroxyurs-5(6),12,18(19)-trien-28-oic acid (Uncargenin B)	9	73571.2	87282.8	61449.3	91126.4	108347	88343	102601	120454	76784.2	144747	160621	179658
Wafn003429	3-Methylbutyl 6-O-(alpha-L-arabinopyranosyl)-beta-D-glucopyranoside	9	17021	114889	52798.8	67295.9	58000.9	82575.9	48491.4	46136.4	29467.3	104202	99812	135589
mws1174	3-O-Acetylpinobanksin	9	18928.3	9685.69	18525.5	13232.7	33951.7	9979.8	12885.5	8632.14	6033.68	37989.8	7587.36	26340.1
Lmmn009550	3-Oxo-9,19-cyclolanost-24-en-26-oic acid (Mangiferonic acid)*	9	20644.9	30693.2	16504.6	27475.6	27840.5	18314	24529.5	30395.2	21601.9	43958.6	33212.6	36927
Lmzn206829	3-Oxoolean-12-en-28-oic Acid (Oleanonic acid)*	9	27506.4	34945.9	21505.8	34713.6	36170.4	24885.2	30801.9	33408.8	26816	47614.1	36874.7	42807.3
Lmyn012771	3-Oxoolean-18-en-28-oic acid (Moronic acid)*	9	17588.1	31344.5	15641	28215.4	29758.8	19083.1	23140.5	29968.2	20523.7	41998	34416.7	37855.8
Lmzn006795	3-Oxours-12-en-28-oic acid (Ursonic acid)*	9	23658.6	29820.3	18052.1	32652.8	31764.4	24297.5	30841.8	31049.8	20102.9	43666.4	32285.8	38916.8
Zmhn001358	4-O-Glucosyl-4-hydroxybenzoic acid	9	802233	720939	1.32343e+06	576263	633300	730671	951616	620407	859823	1.33038e+07	1.35554e+07	847975
Lmmn002260	5'-Methoxyisolariciresinol-9'-O-glucoside	9	16646.9	45691.8	27429.9	30005	38323.4	41221.8	16740.4	33410.9	23523.9	30005	75585.3	75005
Hagn003556	7-Benzyloxy-5-hydroxy-3',4'-methylenedioxyflavonoid	9	16491.7	29421.5	13751.2	23016.2	27750.9	22953.2	17483.7	17346.9	23974.1	25709.5	81707.5	59691.8
Wbmp008130	Anthriscifolcine A	9	715370	737168	1.1256e+06	3.8036e+06	2.60195e+06	1.86377e+06	828901	1.22334e+06	1.36012e+06	3.45002e+06	3.55503e+06	3.55284e+06
Hamp002961	Antiarol; 3,4,5-Trimethoxyphenol	9	59773.8	24319.7	41872.9	39014.3	35664	65321.2	46540	34465.4	41996.9	55635.4	55177.2	110005
Zbsn004929	Apigenin-7-O-glucoside(Cosmosiin)*	9	39285.7	39926.7	33597.1	24907	36134.2	17499.9	22371.4	25869.2	38035.7	365005	53655.7	15279.9
pmp001045	Bartsioside	9	159231	144706	62420.3	92680.7	101010	169831	130641	98523.7	103903	171934	105965	160905
Yaan006543	Benzyl 6-O-galloyl beta-D-glucopyranoside	9	9706.13	4290.21	7405.18	25613.2	32703.9	45018.3	1849.88	1991.51	3979.72	50581.4	34907.6	1.08733e+06
Hmln003529	Benzyl β-primeveroside	9	298577	221903	269211	389769	319318	388977	416268	369426	196984	501623	733747	1.70075e+06
Cmjn004337	Benzyl-(2''-O-xylosyl)glucoside	9	1.08119e+06	853686	552444	759768	579681	457734	1.03905e+06	813420	100005	1.25761e+06	2.5644e+06	3.72709e+06
Lacp003991	Blumenol B Glucoside*	9	43548.6	100433	32281.2	65396.2	58921	82580.9	27505	31385.9	25461.2	95533.6	81342.9	92505
Wbmp004936	Blumenol C glucoside; Byzantionoside B	9	24809.5	45104.5	32817.8	82505	42505	27052.5	35438.1	38067.8	40005	207505	80005	85005
pmp001248	Caffeoylcholine-4-O-glucoside	9	20457.2	13205.4	9289.44	20552.4	13507.9	18668.5	20401.7	16832.3	13648.7	35018.7	55637.3	23113.8
Labn003679	Caffeyl alcohol 4-O-β-D-glucopyranoside	9	179012	126323	124181	154392	132659	99523.2	85268	165800	123212	195272	236853	187863
Lajp002930	Catechin Tetramer	9	46181.9	102111	55042.2	56529.8	67855.8	48199.7	49026.5	64982.3	38764.8	64549.5	81882.3	198084
Zmhn001036	Choerospondin	9	656824	612607	418522	737623	561781	282319	454896	463921	575491	566640	1.01944e+06	600599
pmn001650	Cinnamtannin B2	9	119402	127995	87292.4	152961	111867	114249	95777.7	82128.8	95789	134517	171205	142639
Lmqp003013	Citroside A	9	99551.6	135346	54325.4	61092.9	85626.1	83852.1	65467.3	83866	64111.2	129242	183260	107483
mws2108	Cryptochlorogenic acid (4-O-Caffeoylquinic acid)*	9	45679.1	103518	72969.8	113858	25815.6	77115.3	61715.3	89619.3	41574.5	98410.9	85212.3	77867.3
Lmmp010562	Diisooctyl Phthalate	9	994910	1.27983e+06	1.05594e+06	1.3263e+06	1.43805e+06	1.50975e+06	1.59698e+06	1.36033e+06	1.37829e+06	1.86843e+06	2.16303e+06	1.72071e+06
Zmdn002400	Epicatechin-3'-O-β-D-glucopyranoside*	9	68271.1	77917.3	77689.3	120946	113978	102568	107503	79464.4	95454.5	144894	176055	180772
Wayn002532	Gallic acid-1-O-xyloside	9	33556.3	21040.6	53980.3	57279.6	53999.6	64298.3	19013.9	12539.2	15101.8	62978.3	154468	240464
Hmtn001302	Glucosyloxybenzoic acid*	9	807546	727787	1.25181e+06	639703	848167	662728	762366	998870	719868	1.25506e+07	1.38636e+07	1.02665e+06
Hmln003754	Icariside E5	9	56527.5	49153.9	54146.2	100005	171655	106306	66901.4	121099	77801.2	151095	271369	133694
Lmrn003201	Indole-3-lactic acid	9	49083.6	41971.8	20350	63843.9	99018.1	65978.1	60211.8	64349.8	81436.7	137857	109960	104265
WaYn002949	Isosalicin	9	29182.3	17483.6	18698.2	16169.3	14594.8	24977.6	16713.6	6569.61	7828.13	50999.4	87926.1	23650.5
Zmjp010858	Kanerocin	9	44867.2	82510.5	45858.6	96009.1	102644	69756.8	48424.1	58247.1	28282.7	143591	122161	75398.7
HX1222	Liquidambronovic acid	9	16194.3	30100.8	18189.7	27809	27283.1	24943.7	25038.8	27807.1	15098.5	42199	35927	28264.8
Yshs000050	Lupane-20(29)-en-3-on-28-oic acid	9	37304.2	54774.4	37397.3	59920.5	59904.1	47896.3	48901.9	58388	32916.7	86852.7	74256.3	60598.1
Zmyp010736	Myricarborin	9	54617.5	17095.2	15112.3	96219.8	174577	44195.9	32503.8	29131.6	50479.7	329339	45551.6	109686
Lmnn102603	Nuezhengalaside	9	19274.8	27583	17452.3	34899	23415.9	27750.9	33062.5	15612.9	22955.5	43151.5	107412	39490.3
Zmwp002855	Oxoassoanine N-oxide	9	2.1136e+06	2.078e+06	1.97566e+06	1.8653e+06	1.59657e+06	2.54804e+06	2.46291e+06	1.77147e+06	1.57073e+06	1.80556e+06	3.37396e+06	2.08522e+06
mws0836	Procyanidin B1	9	699619	636043	667619	957293	1.01421e+06	883408	672741	1.0715e+06	1.02359e+06	1.44545e+06	1.24964e+06	1970568
pmn001647	Procyanidin C2	9	497809	550588	378031	466388	528435	475469	481452	439771	515630	622505	522623	534936
pmn001367	Protocatechuic acid-4-O-glucoside*	9	5.05777e+06	4.62544e+06	5.37733e+06	7.68901e+06	6.8028e+06	6.60224e+06	4.31339e+06	4.65063e+06	3.62242e+06	1.50117e+07	2.20447e+07	8.49094e+06
Layn004158	Purpuroside	9	956.455	10005	2505	10962.4	2505	7505	2505	7505	8550.61	4648.72	12080.7	9897.3
pmn001423	Roseoside	9	7811.9	25005	5439.93	15005	20005	14651.4	14643.9	24403.9	8787.9	11721.9	30005	47505
Lcsp000659	Rubusine	9	34178.4	49417.6	26795.6	27709.6	21719.8	21254.1	16054.9	23379	19811.8	346510	103328	71811.8
Lafp003200	Sedumoside H	9	43548.6	100433	32281.2	65396.2	58921	82580.9	27505	31385.9	25461.2	95533.6	81342.9	92505
Labn003976	Vomifoliol 9-[Xylosyl-(1→6)-Glucoside]	9	15005	17505	4903.67	13711.5	40005	33351.4	24487	20625.9	24524.6	43211.9	95966.2	81278.7
Sazp010922	Zizyberanalic acid	9	5028.25	5132.88	2818.12	5036.08	5199.08	2843.27	3482.49	4574.03	3907.86	9326.79	9803.42	8363.61
Zasp003910	(1S,2S,4R)-trans-2-hydroxy-1,8-cineole-β-D-glucopyranoside	10	97376.5	168751	122917	2779.55	7505	22360.6	7505	7505	6920.53	9099.04	2771.53	10930.9
Yamp001702	1-O-Acetyl-N-desmethylrocaglamide	10	28072.1	30540.7	33957.4	11010	14956.3	21179	25198.3	18737.3	19865.6	16258.3	16997.6	21429.1
Lmsp004521	1-O-Cinnamoyl-4,6-(S)-HHDP-β-D-glucose	10	371017	382809	315005	68268.1	28905.8	121084	93735.8	109902	113097	191709	102240	76832.2
Lmsn004162	1-O-Galloyl-2-O-p-Coumaroyl-β-D-glucose	10	99591.7	99649.3	74292.5	29220.9	45335.3	34253.5	24154.1	80207.7	23156.7	40300.1	47123.8	52484.6
pmn001419	1-O-p-Coumaroyl-β-D-glucose*	10	1.35307e+07	1.617e+07	1.0764e+07	7.52714e+06	5.71102e+06	7.59213e+06	4.65325e+06	4.16779e+06	5.17442e+06	6.32234e+06	5.09143e+06	4.77501e+06
Smzp002615	11-O-Galloylbergenin	10	60519.5	110930	41739.6	25005	25005	5721.72	16967.5	17505	10005	25005	17396.3	12943.9
Zjmp102717	2,3-Dihydroxyolean-12-en-28-oic acid	10	55223	63889.3	39964.4	30658.9	29028.4	35570.9	15662.5	16736.6	17348.2	6904.86	13178.6	7690.75
Jmwn002117	2-(3,4-dihydroxyphenyl)ethanediol 1-O-β-D-glucopyranoside*	10	133063	179831	175057	91127	103277	63979	56518.8	52178.9	55027.8	41007.6	58138	45035
Zmdn001863	2-(7-Dihydroxyl)-benzofuranyl-ferulic acid	10	1.48847e+07	17766020	1.57728e+07	7.96173e+06	8.10371e+06	4.95961e+06	5.95066e+06	7.45652e+06	7.54397e+06	4.86396e+06	4.24779e+06	4.48504e+06
MWS1875	2-Naphthol*	10	18984	17289	15234.3	9492.2	13860.9	8378.83	11199.3	7789	17908.1	11912.1	10135.3	13836.9
Lakn001671	2-β-D-Glucopyranosyloxy-5-hydroxy-phenylacetic acid	10	389379	531683	290382	257718	206064	237834	192191	195914	213599	101195	173730	109532
Lmtp003948	3',5',5,7-Tetrahydroxy-4'-methoxyflavanone-3'-O-glucoside	10	4.8226e+07	5.3656e+07	4.77234e+07	10505105	12222660	6486720	3931075	5806360	8527565	1.76187e+07	1.00606e+07	9.11785e+06
Zblp004717	3'-methoxyquercetin-3-O-L-rhamnosyl(1→2)-glucopyranoside*	10	4.47667e+07	6.70775e+07	4.52308e+07	4.20138e+06	4534135	7.60174e+06	3.09825e+06	1.65325e+06	8.05579e+06	1.37231e+07	4.54599e+06	4.29619e+06
HX1206	3,30-Dihydroxyurs-12-en-28-oic acid (Rubifolic acid)	10	144635	152228	98950.5	78388.4	77387.7	73838.1	34579.5	37420.3	43385.3	22390.1	22646.9	13950
Jmzn006005	3,4-methylenedioxy cinnamyl alcohol	10	157602	105151	118358	28737.3	50938.2	16234.4	17928.6	22160.6	18991.2	56284.2	36118	38761
Lahp002608	3,5-Dihydro-2H-Furo[3,2-C]Quinolin-4-One*	10	5.03396e+07	5.18307e+07	4.89942e+07	2.87988e+07	3.42778e+07	3.20609e+07	2.46545e+07	2.07701e+07	2.66145e+07	4.53523e+07	2.37916e+07	3.0991e+07
HJN037	3,5-Dihydroxy-4-methoxybenzoic acid; 4-O-Methylgallic Acid*	10	89799.5	58615.5	88450.6	39305.5	36145.6	14945.6	15269	18680.6	37217.4	31390.6	40005	18019.1
Wagp005869	3-Hydroxy-beta-ionol 3-(6''-Malonyl)Glucoside	10	255029	210270	192362	36687.5	8218.29	14820	9127.72	3277.27	11963.3	2505	9745.75	10005
Hmmp001310	3-Indoleacrylic acid*	10	4.7318e+07	4.77943e+07	4.76691e+07	2.70881e+07	2.62531e+07	3.07264e+07	1.9098e+07	2.0787e+07	2.34023e+07	4.17105e+07	2.18843e+07	2.86749e+07
pme2244	3-Indolepropionic acid	10	45578.6	66480.7	33790.5	35399.7	46294.4	28928.7	31420.1	35679.7	33614.7	47743.7	14312.6	30623.2
pme0309	3-O-Methylgallic Acid*	10	47081.3	39680.5	56116.6	31820.2	41090.6	6690.15	16815.7	14969.6	20559.1	19978.6	9667.73	14324.5
Hmgp002327	3-amino-2-naphthoic acid*	10	4.95798e+07	4.91309e+07	3.98411e+07	2.72394e+07	2.80158e+07	2.55586e+07	1.93686e+07	1.81019e+07	2.2442e+07	4.1693e+07	2.1414e+07	2.76951e+07
Zblp001009	3-pyridine-methanol-O-β-D-glucopyranosyl*	10	1.00058e+06	1.47747e+06	875090	950507	703532	885941	802611	861035	702146	253345	967045	790186
pme2828	4-Nitrophenol	10	6.46611e+06	5.11454e+06	6.29704e+06	5.76339e+06	5.0416e+06	5.8634e+06	6.04763e+06	5.88191e+06	5.31758e+06	5.691e+06	5.49914e+06	5.42973e+06
Ladp002110	4-hydroxy-2-oxo-1,2-dihydroquinoline-3-carboxylic acid	10	71189	62378.3	53944.6	40610.4	31563.4	40241.8	36237.2	25887.9	20419.9	22540.6	10562.2	9977.54
Zbzp007397	5,6,7,7a-tetrahydro-4,4,7a-trimethyl-2(4H)-benzofuranone	10	43227.6	37230	30264	22027.2	18359.8	20198.2	15493.4	18613.4	25055.1	20975.9	27201.4	18551.9
Lmgp004305	5,7,4'-Trihydroxy-6,8-dimethoxyisoflavone-7-O-galactoside-glucose-rhamnose	10	2.11969e+06	2.14174e+06	1.92782e+06	5005	13154.7	358459	2505	2865.75	10005	5005	4331.02	199842
Lmln001856	5,7-Dihydroxy-4-oxo-2-(3,4,5-trihydroxyphenyl)-4H-chromen-3-yl-alloside	10	4.84886e+07	5.42234e+07	5.05532e+07	1.47311e+07	1.49945e+07	9.4248e+06	8.13325e+06	7.59911e+06	1.178e+07	1.47513e+07	9.56841e+06	5.02201e+06
Zbxp002309	5-Demethylsimmondsin	10	71306.4	78201.5	44835.5	28822.9	24047.3	41047.8	13722.8	22774.7	13820.1	23655	34204.8	33801.2
pmb3066	5-O-p-Coumaroylshikimic acid O-glucoside	10	666441	395431	675603	205249	191357	214918	119692	247667	276263	175129	55312.8	81253.5
pmp001311	6-Hydroxykaempferol-7,6-O-Diglucoside	10	1.44018e+06	3.01722e+06	1.0695e+06	548070	322139	762662	749274	840094	401056	708526	397288	471028
Lmpp005784	6-Methoxyquercetin-3-O-Xyloside*	10	50475.8	115366	82399.3	14455.8	20235.8	15906.3	12505	5005	10099.8	31817.8	10099.8	17505
Lajn004573	7,2',4'-Trihydroxy-8,3'-dimethoxyisoflavanglucoside	10	6.55648e+06	8.85655e+06	5.15215e+06	1.10376e+06	1.41287e+06	957705	1.11145e+06	1.25604e+06	1.65173e+06	1.77021e+06	1.05236e+06	827623
Lagp004883	8-Methoxy malonyl ononin*	10	83855	85541.1	104464	33927	34330.5	27437.5	5980.41	9083.8	9893.82	46983.7	25478.2	19375.3
Lamp006191	Afrormosin 7-O-(6''-Malonylglucoside)*	10	144091	104472	89889.9	29791.4	29329.9	21776.9	9730.82	10690.4	9819.27	73279.5	19726.6	17699.2
Zbbp006101	Afrormosin-7-O-(6''-malonyl)glucoside*	10	124288	112570	87211	32272.8	25122.1	25017.4	8885.58	7369.77	1563.12	61882.5	16210.8	15918.5
Cmdn004237	Betonyoside E	10	323311	233461	406165	5005	4918.93	1969.93	2505	38163.2	3007	4991.31	6746.25	10005
Wbmp006327	Butyl 1,3,5-trihydroxy-4-{[3-(4-hydroxy-3-methoxyphenyl)prop-2-enoyl]oxy}cyclohexane-1-carboxylate	10	3.49547e+06	4.24347e+06	1.82259e+06	1680.74	5838.05	3814.77	11184.7	3793.75	11945.9	4182.43	2575.77	4667.08
Zbfn002396	Caffeoyl-O-mannitol	10	225440	346747	255369	150057	118018	164637	46098.6	32199.3	50789.9	106183	167069	101744
HJAP026	Chrysoeriol-6-C-glucoside-4'-O-glucoside	10	569478	477251	567985	76025.4	139828	126119	61918.9	88475.1	42858.3	31581.9	32505	20005
pmb0592	Chrysoeriol-7-O-rutinoside-5-O-glucoside	10	3.51049e+06	4.10379e+06	3.07317e+06	12505	16466.8	17505	4414.38	2505	2505	486409	219921	254511
Zblp003303	Delphinidin-3-O-(6''-O-acetyl)glucoside	10	2.28561e+07	1.91813e+07	2.84411e+07	78013.1	111216	67675.6	79343	48916.4	286972	372151	180722	208026
Lmpp003662	Delphinidin-3-O-(6''-O-p-coumaroyl)glucoside	10	1.0352e+08	1.0976e+08	3.84463e+07	32903040	1.05782e+07	22566905	4.95535e+06	4.10783e+06	7.3677e+06	1.97731e+07	6.83055e+06	6.56724e+06
Lmyn004751	Demethyl-Secoisolariciresinol	10	213305	156299	167450	155763	119635	94723.6	76753.5	105988	94213.1	193186	100154	68362
Lcyn000106	Dichotomoside A	10	1.45187e+06	1.50486e+06	2.22119e+06	98959.9	121619	167506	21113.3	19654.8	34531.4	121929	49435.5	85569.2
Cmyp007180	Dihydroactinidiolide	10	47359.8	50073.6	28910.6	26857.7	25271.6	25120.4	21729.2	23860.5	31488.3	20785.5	35601.4	22728.2
Lmmn004625	Dihydrokaempferol-7-O-glucoside	10	2.02368e+06	1.34062e+06	1.31036e+06	178729	175793	550005	118378	178035	185812	340228	144485	218538
Zmcp001750	Eleutheroside B1*	10	63695.8	91739.7	15947.7	44150.2	12435	11617.8	5005	9981.73	5005	9720.86	7084.14	2505
Zbjn003700	Epicatechin-3-(3''-O-methyl)gallate	10	104886	192527	86971.3	9013.87	14890.5	21163.7	34043.7	27505	17065.1	13803.7	14506.1	3603.86
Lmbp015047	Ergosta-4,6,8(14),22-Tetraene-3-One	10	53290.2	58068.5	51319.5	48275.4	41141.7	41641.3	45812.3	48128.4	48627.6	50147.3	42644.2	42922.9
Lmhn002140	Feruloyltartaric acid (Fertaric acid)	10	1.79213e+07	2.25487e+07	1.61261e+07	7.83816e+06	7.68252e+06	5.36974e+06	6.38741e+06	8.43558e+06	9.04522e+06	6.5242e+06	4.66297e+06	4.35169e+06
Lmbp003208	Fraxidin-8-O-glucoside*	10	41983.3	89676.2	28935.8	40005	27386.3	7505	11617.8	10005	11097	16006.7	7505	12505
Lmmp000897	Gallocatechin-(4α→8)-gallocatechin	10	357829	576566	96883.5	128826	47967.6	121966	143599	185826	27102.8	157461	55169.2	38305.5
mws0895	Genistein-7-O-Glucoside (Genistin)*	10	51119.9	54501.2	155005	47888	39462.1	35864.6	21485.6	30005	7622.52	37505	9990.7	4985.94
Wasn003942	Glucosyl 6,9-dihydroxydec-4-enoic acid	10	38190.8	42122.4	35005	16646.9	25492.2	37270.8	26450.4	40165.4	22520.9	16655.4	35241.3	27429.9
Zapn005464	Gnemonol G	10	256513	314983	239891	14180.9	38712.6	42555.8	22199.1	32235.7	20522.8	45492.5	30005	26207
Lmmp002483	Gossypetin-3-O-glucuronide-8-O-glucoside	10	2.38978e+06	1.71541e+06	1.98846e+06	648529	689332	611108	192055	144857	250900	236261	407461	314881
Lmmp002796	Gossypetin-3-O-rutinoside	10	575051	660246	774606	94662.7	75208.9	65979	42045.7	32995	72505	67159.9	24764.5	44005.5
Lmmp002529	Gossypetin-3-O-rutinoside-8-O-rhamnoside	10	5.81622e+06	2.86548e+06	5.73783e+06	83392.5	67994.3	50547.5	17015.5	13837.3	13347.1	10893.4	5451.45	7505
Lmmp003271	Gossypetin-8-O-glucoside	10	804189	877942	806078	230026	452153	146526	185005	221677	281301	318313	196821	321633
Lmap001606	Helicidol*	10	271160	182454	121491	126736	188939	116165	137029	166972	107266	112187	90135.3	111429
Lmzp002365	Hesperetin-7-O-glucoside*	10	4.34366e+06	4.53883e+06	2.84288e+06	2.50919e+06	865140	1.42737e+06	2.19076e+06	1.21258e+06	1.71544e+06	2.13763e+06	2005005	1.37563e+06
pmb0618	Hesperetin-8-C-glucoside-3'-O-glucoside	10	487935	957119	363328	169130	143984	232951	261767	271727	128586	278767	158599	201700
MWSslk141	Hesperidin methylchalcone	10	6.70534e+06	4.06027e+06	6.11891e+06	275257	234924	145005	30094.6	50555.7	161372	274578	38097.8	112120
pma2987	Histidinol	10	1.98698e+07	1.80614e+07	1.83775e+07	1.61657e+07	1.39866e+07	1.83005e+07	1.99137e+07	1.29244e+07	1.01885e+07	1.63911e+07	1.19662e+07	17520082
Wahp004841	Homoeriodictyol-7-O-β-O-glucoside*	10	3.10758e+06	3.3579e+06	2.54069e+06	2.04931e+06	1.53043e+06	1.12481e+06	1.60348e+06	1.92232e+06	1.42083e+06	2.75637e+06	1.34729e+06	1.07379e+06
Layp000971	Hydroxymenisdaurin D	10	1.10933e+06	1.47478e+06	1.13725e+06	1.09245e+06	795005	1.12107e+06	995974	950213	1.25987e+06	829767	981986	727712
pmb1096	Indole	10	243803	220882	169644	136465	165102	123196	117410	112325	109531	168936	86173.8	115309
pme1611	Isohemiphloin	10	362957	838897	440465	281426	60005	30178.5	141602	55005	230417	37505	99174.6	95005
Lmdp003286	Isohyperoside*	10	5.54986e+07	4.68091e+07	55487067	35156275	5.75157e+07	5.34672e+07	5.03918e+07	6.01075e+07	3.81923e+07	5.23199e+07	4.93655e+07	4.18647e+07
Zbzp003056	Isoorientin-7-O-glucoside*	10	243750	1000005	82665.9	144915	72245.6	117018	91488.9	178679	20164.9	99573.4	40447.8	30005
MWSHY0064	Isorhamnetin-3-O-neohesperidoside*	10	19061950	34673210	33199550	5024830	3.11274e+06	3682325	1.45509e+06	1.65924e+06	6.62796e+06	14178078	6.07444e+06	4.62777e+06
MWSHY0135	Isorhamnetin-3-O-rutinoside (Narcissin)*	10	33003970	38072225	6.82055e+07	1.26772e+07	4951630	3728930	1.56907e+06	2.96331e+06	7.90192e+06	1.70433e+07	4.99423e+06	5.27958e+06
Lmsp003790	Isorhamnetin-3-O-sophoroside-7-O-rhamnoside	10	9.07983e+06	5.50184e+06	9.63931e+06	2505	5531.28	5005	5005	4354.94	14243.1	4058.79	58465.9	1445.87
Zbsp004834	Isoscoparin-2''-O-(6'''-p-coumaroyl)-glucopyranoside	10	586443	675260	662964	5005	23041.2	4170.99	10005	7505	2450.33	5005	3387.01	2505
Zmcn003728	Kaempferol-3,7-O-diglucoside	10	13779.3	35747.2	4586.17	17439.8	8047.15	8267.84	15005	18370.5	2759.51	12852.3	15005	5005
Lmyp004318	Kaempferol-3-O-(6''-p-Coumaroyl)galactoside*	10	1.6174e+06	1.16716e+06	1.4346e+06	589345	492589	996809	605757	1.03053e+06	788860	714211	376519	396717
MWSHY0161	Kaempferol-3-O-(6''-p-Coumaroyl)glucoside (Tiliroside)*	10	1.6174e+06	1.16716e+06	1.4346e+06	589345	492589	996809	605757	1.03053e+06	788860	714211	376519	396717
Lmsp004670	Kaempferol-3-O-glucoside-7-O-rhamnoside*	10	4.70874e+07	5.44873e+07	4.83447e+07	3.25117e+07	2.36171e+07	4.58918e+07	3.60874e+07	4.34969e+07	3.64787e+07	4.12008e+07	2.39683e+07	1.84539e+07
MWSHY0061	Kaempferol-3-O-neohesperidoside*	10	5.01443e+07	5.83174e+07	4.85138e+07	3.42139e+07	2.34901e+07	5.10701e+07	3.4732e+07	4.72606e+07	3.74851e+07	4.24598e+07	2.29209e+07	2.56377e+07
Lmsn002815	Kaempferol-3-O-rutinoside(Nicotiflorin)*	10	930287	1.4143e+06	608325	711866	465593	752274	587897	763845	553677	552681	422537	240801
Lmpp003268	Kaempferol-3-O-rutinoside-7-O-glucoside	10	1.19771e+06	1.29322e+06	1.023e+06	185200	118507	135456	10005	15136	7505	134533	48851	56303.1
Lmmn001294	Koaburaside*	10	149656	196881	174457	90013.3	84398.3	65787.1	59620.4	64759.1	55854.9	48007.8	75318.9	39757.1
HJAP005	Laricitrin-3-O-glucoside*	10	6.23656e+06	9.86308e+06	8.49289e+06	3.95773e+06	4.00169e+06	2.44677e+06	875571	991351	1.38439e+06	2.36102e+06	1.82784e+06	1307505
HJAP155	Laricitrin-3-O-xyloside*	10	40381.8	118250	89939.7	26478.1	25940.5	21688.3	12505	2505	10005	47505	21635.8	14503.7
Hmcp001628	Limocitrin-3,7-di-O-glucoside	10	69789.3	275005	75460.7	52505	45966.2	20107.2	20005	9483.11	25005	10005	14194.7	10651.8
pmp000593	Luteolin-7-O-rutinoside*	10	7.78e+06	1.33238e+07	7.92388e+06	6.92079e+06	4.58378e+06	9.47471e+06	5.87252e+06	8.82358e+06	5.03234e+06	7.0609e+06	4.36754e+06	2.74713e+06
Lazp004218	Malonyl Wistin*	10	144091	104472	89889.9	29791.4	29329.9	21776.9	9730.82	10690.4	9819.27	73279.5	19726.6	17699.2
Happ001851	Malvidin-3,5-di-O-glucoside (Malvin)*	10	2.21503e+07	1.77176e+07	2.80887e+07	204455	415379	248936	20081.7	27505	97682.4	97445.3	123289	30112.7
Zbzp002041	Malvidin-3,5-di-O-glucoside*	10	5.53813e+07	4.53324e+07	6.81123e+07	697848	829548	544301	100957	87091.3	204279	163447	180005	100287
Zbzp103955	Malvidin-3-O-(6''-O-acetyl)glucoside	10	1.02224e+08	8.13491e+07	9.12392e+07	1.73501e+07	2.00851e+07	1.58418e+07	2.40826e+06	3.39399e+06	4.44154e+06	1.50798e+07	5.64907e+06	3.30953e+06
Lmpp003611	Malvidin-3-O-(6''-O-caffeoyl)glucoside	10	3.51305e+06	3.16327e+06	4.47552e+06	1.6323e+06	1.63441e+06	2.51949e+06	411976	417974	336424	538395	433659	665568
Happ003269	Malvidin-3-O-(6''-O-p-coumaroyl)glucoside-5-O-glucoside	10	2.96069e+07	2.34393e+07	3.08355e+07	32821.9	20337.3	14776.4	11925.2	8704.76	92505	11765.9	10363.6	616506
Lmtn002997	Mearnsetin-3-O-glucoside	10	1.06279e+06	1.35302e+06	1.20396e+06	360400	527951	249847	172490	123934	229049	285628	365130	154689
Lmtn002916	Mearnsetin-3-O-glucuronide	10	205256	326762	162028	102092	141886	41315.6	40096	42174.3	34219.5	111544	116743	55548.9
pmb0818	Methoxyindoleacetic acid	10	1.86995e+06	1.84872e+06	1.37595e+06	747515	767674	974196	526989	566305	779180	1.36595e+06	652826	744031
MWSmce230	Methyl gallate*	10	169463	144274	145511	62156.9	87881.8	25772.1	25248	69119.7	64686.9	52312.6	36145.6	30341.5
mws0032	Myricetin	10	961464	1.21577e+06	1.39124e+06	140149	149763	41343.1	75606.4	32505	198291	638320	43468.3	128795
pmn001640	Myricetin-3-O-arabinoside*	10	788192	1.61751e+06	1.05405e+06	82713.2	134306	55053.9	52210.9	19618	62505	151174	41603.3	31854
Lmdp002969	Myricetin-3-O-galactoside*	10	5.40819e+07	4.29704e+07	5.80071e+07	2.84136e+07	3.74733e+07	2.13144e+07	10933745	1.99997e+07	2.16873e+07	3.46488e+07	1.99315e+07	1.78029e+07
Zmdp003457	Myricetin-3-O-galactoside-3'-O-rhamnoside*	10	454205	751394	915956	65005	97505	100005	86682.7	30005	22505	53308	23867.9	20319.8
Lmsp003729	Myricetin-3-O-rutinoside*	10	346632	681302	1247505	95005	120770	60397.6	48014.8	57658.7	34489.5	75573.5	26865	28880.5
Lmfn003630	Myricetin-3-O-xyloside*	10	838928	1.64615e+06	1.31291e+06	167208	125968	65638.7	11644.3	25810.8	31767.9	134398	40854.2	44334
Lmpp003465	Myricetin-3-O-β-D-glucoside*	10	4.56745e+07	4.43732e+07	4.43273e+07	3.22911e+07	4.09972e+07	2.29971e+07	2.10639e+07	2.18535e+07	2.89136e+07	3.28002e+07	2.09297e+07	1.49753e+07
Wayp004349	N-Hydroxydecanoyl nornicotine glucoside	10	5.58956e+06	7.57769e+06	5.24309e+06	943371	1097505	1312505	1.05315e+06	1.24489e+06	1.45578e+06	1.74385e+06	750965	919459
mws0983	N-Oleoylethanolamine	10	9394.31	12714.7	7212.09	6155	8277.08	4274.82	3753.75	6360.05	3473.84	1440.34	1592.45	523.908
Wcsp002246	N-Phenylethylcrinasiadine	10	1.71696e+06	2.37792e+06	1.54522e+06	533279	450553	548087	494250	488819	586955	999112	609935	429117
Hmlp004943	Nitensoside B	10	7.23538e+07	6.0375e+07	1.75756e+07	1.65573e+07	9.93877e+06	5.51349e+06	1.90801e+06	3.6692e+06	7.18559e+06	1.25843e+07	4.87569e+06	5.06235e+06
Zbsp003928	Orientin-2''-O-(6'''-p-coumaroyl)-glucopyranoside	10	859230	750612	887559	138423	103213	134924	54905.9	52904.9	54656.2	5005	2505	5005
Zbjp003056	Orientin-7-O-glucoside*	10	91557.8	200946	97505	63342.9	25005	77505	63696.9	102505	25005	26635.2	15468.3	7505
Lmpn007255	Patuletin (Quercetagetin-6-methyl ether)	10	62596.3	114437	53535.9	45017.7	45648.9	11582.5	8446.02	5166.21	22177.2	38474.1	9564.42	10328.4
Lmjp003231	Patuletin-3-O-glucoside*	10	5.5446e+06	7.66623e+06	6.36215e+06	3.12088e+06	2.93561e+06	1.86058e+06	793416	802021	2367505	1.82429e+06	1.95768e+06	970386
Hmgp001888	Patuletin-3-O-rutinoside	10	1.00525e+06	861231	1.14807e+06	32286.1	22505	28075.6	25005	42505	43206.5	46128.9	12637.1	48982.9
Happ001639	Petunidin-3,5-di-O-glucoside	10	4.76521e+06	3.52603e+06	6.95887e+06	30236.8	36364	13835.8	34133.7	12002.3	14796.3	100156	42495	9400.01
Zblp003749	Petunidin-3-O-(6''-O-Acetyl)glucoside	10	3.67343e+07	2.73985e+07	4.70379e+07	251401	252070	219692	97124.9	254896	522640	1.07121e+06	356972	433829
Lmpp003228	Petunidin-3-O-(6''-O-caffeoyl)glucoside	10	1.07796e+06	843949	972550	174903	95119.9	127839	31166	41303.7	73837	47344.9	10005	45005
Lmpp003815	Petunidin-3-O-(6''-O-p-Coumaroyl)glucoside	10	5.77097e+07	34175615	23507550	4.48623e+06	5380930	2.58832e+06	3.03469e+06	3.33696e+06	6.96361e+06	1.44069e+07	5.34304e+06	4.1729e+06
Hmhn003067	Phenylpropionic acid-O-β-D-glucopyranoside	10	5.47046e+06	7.82922e+06	5.62307e+06	2.71256e+06	2.13675e+06	3.188e+06	2.0707e+06	1.49346e+06	2.26249e+06	3.31584e+06	2.85878e+06	2.91326e+06
Lmsn006753	Phloretin-4'-O-(6''-p-Coumaroyl)glucoside	10	27709.8	26225	28457	7847.4	7599.6	6315.51	13370	587.06	586.762	5199.13	1361.63	1156.08
Wasn002449	Protocatechuic acid 1-O-Rutinoside	10	1.7229e+06	1.57679e+06	1.66026e+06	5717.79	8070.57	4034.22	2465.57	11533.6	3632.72	146542	486705	127349
Lahp001956	Pyran[3,4-b]indole-2-ketone	10	4.98929e+07	5.33576e+07	4.98549e+07	2.98399e+07	3.21572e+07	3.47121e+07	2.18495e+07	2.13744e+07	2.52688e+07	4.54037e+07	2.37576e+07	3.01786e+07
Lmfp003403	Quercetagetin-7-O-glucoside(Quercetagitrin)*	10	5.65471e+07	4.95085e+07	4.53703e+07	3.51351e+07	3.79866e+07	1.79976e+07	2.19108e+07	1.83634e+07	2.93637e+07	3.01492e+07	1.97823e+07	2.07184e+07
MWSHY0151	Quercetagetin; 3,3',4',5,6,7-Hexahydroxyflavone	10	242854	260634	316957	39569.6	10695.8	17505	14118.6	11108.5	46013.8	157530	35005	26259.4
Zmcp002666	Quercetin-3,7-Di-O-glucoside*	10	821067	2.42548e+06	756094	490839	395033	645313	625753	841435	247522	568271	358125	371301
Lmmp003091	Quercetin-3-O-(4''-O-glucosyl)rhamnoside*	10	3.2869e+07	1.23198e+08	1.1012e+08	1.44624e+07	1.10581e+07	1.82335e+07	4.80274e+06	4.24571e+06	8.02078e+06	2.74109e+07	6.25856e+06	5.95104e+06
Hmlp003068	Quercetin-3-O-(4''-glucosyl)glucoside; Meratin*	10	845189	1.50854e+06	646804	399292	353361	664588	692743	811790	313756	608242	296726	420109
Zmsp004363	Quercetin-3-O-(6''-O-acetyl)glucoside	10	1.67196e+06	4.0558e+06	2.0099e+06	10005	7505	15005	5005	40765.3	12505	38345.2	2505	10529.3
Lmfp002421	Quercetin-3-O-[rhamnosyl(1→2)glucosyl]-5-O-glucoside*	10	15864.7	29886.9	5604.73	13000.5	7467.73	9656.01	5273.27	7023.51	2721.93	5365.43	910.682	5005
MWSHY0113	Quercetin-3-O-galactoside (Hyperin)*	10	4.81485e+07	4.29751e+07	5.58018e+07	34841735	5.79047e+07	4.41835e+07	5.12907e+07	5.30947e+07	3.58502e+07	4.41566e+07	4.86832e+07	4.48555e+07
Lmsp004166	Quercetin-3-O-glucoside-7-O-rhamnoside*	10	4.03809e+07	8.78621e+07	4.45002e+07	2.48207e+07	1.13713e+07	1.96556e+07	3.49645e+06	5.34209e+06	8.11402e+06	2.18233e+07	7.13443e+06	4.67762e+06
Lmjp002461	Quercetin-3-O-neohesperidoside*	10	7.40852e+07	9.52473e+07	39607075	1.70951e+07	1.04692e+07	1.66604e+07	5.69443e+06	4.38154e+06	7.0217e+06	2.35208e+07	7.77916e+06	4.91509e+06
pmn001583	Quercetin-3-O-robinobioside	10	2.37666e+07	2.4678e+07	2.86008e+07	8.66233e+06	5.60065e+06	1.05702e+07	1.40623e+06	1.67555e+06	1.8334e+06	8.55262e+06	2.53789e+06	1.44125e+06
Lmsp002982	Quercetin-3-O-sophoroside-7-O-rhamnoside*	10	15864.7	29886.9	5604.73	13000.5	7467.73	9656.01	5273.27	7023.51	2721.93	5365.43	910.682	5005
Zbsp004301	Quercetin-7-O-rutinoside*	10	3.38769e+07	9.49181e+07	3.37452e+07	1.58228e+07	7.19996e+06	1.76652e+07	5.52024e+06	4.87318e+06	7.82545e+06	2.25173e+07	7.5507e+06	4.75395e+06
Lmmp002755	Quercetin-7-O-rutinoside-4'-O-glucoside	10	577505	314416	713678	37601.8	27425.4	43355.8	21657.8	15679.1	12505	47707.3	5757.62	2505
Lmlp009037	Querspicatin B	10	50249.4	55944.7	34516.4	28021.1	10255.2	28698.1	14936.9	14941	13353.7	11431.3	10843.6	5052.83
Zmhn002574	Rhamnazin 3-Glucosyl-Arabinofuranoside	10	306081	205022	369015	6174.94	7010.26	3255.1	2577.31	6857.5	2602.6	14833.8	2505	10005
HJAP120	Rhamnetin-3-O-Rutinoside*	10	5.25049e+07	6.87266e+07	4.57531e+07	1.3512e+07	7.63572e+06	1.03913e+07	2.4109e+06	3.86872e+06	7.66841e+06	1.4895e+07	3.64892e+06	4.69518e+06
Lahp004712	Rhamnosyl-rhamnanthin-3-O-β-D-glucoside	10	5.35052e+07	4.17151e+07	5.37238e+07	1.1348e+07	1.02136e+07	7.31026e+06	1.36756e+06	1.29453e+06	2.80814e+06	6.10383e+06	3.10131e+06	2.73054e+06
Hahp004341	Sesuvioside D	10	2.76276e+07	2.52331e+07	3.00937e+07	20889.9	20471.5	11822.9	8946.91	5005	89623.7	2993.59	8782.33	1488.13
Lmmp002463	Sexangularetin-3-O-glucoside-7-O-rhamnoside*	10	39558915	35176170	3.66167e+07	2.89202e+06	4.96219e+06	3.68194e+06	3.74266e+06	3.46486e+06	7.5453e+06	1.33565e+07	5.17201e+06	3.89376e+06
Lmdn004974	Syringalide A	10	187958	196201	130003	28351.6	2615.32	8014.95	1716.84	817.124	9164.35	33532.3	25980.2	19278.3
Zbsp004455	Tricin-5,7-O-diglucoside*	10	4.00261e+06	2.66178e+06	4.50681e+06	1.56958e+06	1.82696e+06	2.01625e+06	432067	380290	530917	529420	520970	813070
Wasn002329	Xanthurenic Acid 8-O-Glucoside	10	510571	576018	415018	202457	112185	265450	235123	216004	192175	137508	113325	127165
Wbwn003179	[(8S,9R,10S,11R)-3,8,10-trihydroxy-4,5,19-trimethoxy-9,10-dimethyl-15,17-dioxatetracyclo[10.7.0.02,7.014,18]nonadeca-1(19),2,4,6,12,14(18)-hexaen-11-yl]acetate	10	2.79496e+06	2.1089e+06	1.71143e+06	100733	157505	157286	357561	326194	262934	411881	476519	564206
Zmzp002265	artemisidin A	10	636535	968586	812005	113720	111434	50004.4	30367.9	19920.4	63115.2	85393.7	60744.6	42202.6
Wbtp005007	asperthecin	10	3.48609e+06	4.43877e+06	5.27458e+06	757657	558793	171338	225191	120139	827763	2.3947e+06	252342	427958
HX1366	coumarin	10	2.33256e+06	2.76404e+06	2.12718e+06	766521	612420	1.01705e+06	754330	500827	993406	1.23248e+06	1.081e+06	824804
Zmcn004206	kaempferol-3-caffeoyldiglucoside	10	625901	465949	782430	79994.9	49053.6	74428.9	9763.9	18547.9	2972.46	34348.7	7734.87	10798.1
Zasp102439	m-Aminophenylacetylene	10	366003	316901	298561	157046	203502	191800	165737	149433	178160	287656	148237	178063
Zbyp002402	methylarbutin*	10	271160	182454	121491	126736	188939	116165	137029	166972	107266	112187	90135.3	111429
mws1195	p-Coumaric acid methyl ester	10	137915	96136.5	97339.7	17805.9	42987.4	8473.06	14400	10836.8	20857.1	36351.6	36784.3	36013
Zmhn002301	p-Coumaric acid-4-O-glucoside*	10	3.82808e+06	4.75657e+06	3.88248e+06	2.89288e+06	2.50617e+06	2.74757e+06	2.07649e+06	1.56649e+06	1.33823e+06	2.7476e+06	1.57559e+06	2.12173e+06
Wbjp001317	vasicinone	10	134998	156434	46591.7	59036.3	82467.9	101894	27752.9	67630.3	68357.3	87158.7	55107.5	52158.5
Wbmp002283	Α-hydroxyquinoline	10	362326	492380	261518	206866	231024	183320	183674	178746	204835	284299	112998	155250
Zamn005971	(E)-5-[2-(2-hydroxy-phenyl)-vinyl]-benzene-1,3-diol*	11	71560.5	19860	41231.7	4.41089e+06	2.04595e+06	3.04378e+06	2.19242e+06	616750	2.09253e+06	787940	766015	616484
pmn001375	1-Hydroxypinoresinol-1-O-Glucoside	11	2018.04	2014.02	2505	15332.7	10403.1	8667.74	7505	7708.35	6030.02	4022.02	8036.02	2991.72
Lmsn002288	1-O-Caffeoyl-(6-O-glucosyl)-β-D-glucose	11	87926.8	51340.9	60196.6	232328	469982	234803	267339	128604	209298	29437	77820.4	149959
Lmsn006130	2,3,19-Trihydroxyurs-12-en-23,28-dioic acid-28-O-glucoside	11	8365.82	3795.53	14716.8	106344	161783	120072	79998.6	120010	33519.4	8397.34	8100.05	5322.81
mws0639	2,3-Dihydroxybenzoic Acid*	11	62949.6	105969	46330.4	442187	338039	284572	359867	378175	296331	143328	98684.9	150336
mws0180	2,5-Dihydroxybenzoic acid; Gentisic Acid*	11	62949.6	105969	46330.4	442187	338039	284572	359867	378175	296331	143328	98684.9	150336
Wmhp000055	2,5-Dimethoxybenzoquinone	11	12138.9	29329.2	13228.4	969259	880161	308952	460981	333283	160296	87578.6	148703	72984.1
Hmcn006267	2,6-Dimethoxybenzoic acid	11	23840.9	32886.2	9520.67	388364	525974	198042	266367	225275	191067	103278	59840.9	48813.1
Lcsp001671	2-oxindole-3-acetic acid	11	14656	21835.2	15171.4	37153.1	53016.8	43930.3	29372.5	26678.4	20999.3	30168.5	33491.9	16390.8
Lmmp003109	3'-O-Methyl-epicatechin*	11	60586.1	40005	56879	913238	1.26277e+06	378384	510005	410005	497505	378258	237322	213148
mws0183	3,4-Dihydroxybenzoic acid (Protocatechuic acid)*	11	62949.6	105969	46330.4	442187	338039	284572	359867	378175	296331	143328	98684.9	150336
Zblp004317	3-(2-oxopropyl)-3-hydroxyindolin-2-one	11	31859.5	53186.9	27204.2	119079	89326.8	42786.4	64181.4	82729.1	49968.2	68717.7	80001.7	28585.7
Yshj000013	4,6-dimethoxy-2-methoxyphenyl-1-O-beta-D-glucopyranoside	11	23511.6	23533.3	20430.1	116357	62198.3	17650.2	40748.2	21912.5	51054.3	28150	25620.9	10268.3
MWSmce466	4-Hydroxyacetophenone	11	53082.9	22171	45633.6	181211	274730	274421	208940	179521	337958	20844.1	14703.9	16940.5
pmb2723	4-Hydroxycoumarin di-glucoside	11	2931.9	15005	986.43	52858.4	94216.6	78345.9	25435.8	13667.9	49781.9	26413.8	40249.2	18545.1
Zmhp002814	5,7,8-Tetrahydroxy-6-methoxyflavone	11	8390.67	13123.8	10974.4	46802.7	46000.5	14860.6	34475	23998.5	27669.2	33158.5	17240.1	9997.44
Wtmp005173	5,7-dihydroxy-2-(4-hydroxyphenyl)-6-[(2S,4R,5S)-3,4,5-trihydroxy-6-[[(2R,3S,5R)-3,4,5-trihydroxy-6-methyloxan-2-yl]oxymethyl]oxan-2-yl]chromen-4-one*	11	298156	355002	309562	1.66372e+06	1.52472e+06	1.03052e+06	689871	765498	464468	541872	219321	291040
Wbtn006810	6,7-dihydroxy-1,3-dimethoxyxanthen-9-one	11	5744.48	12887.6	26028.1	42242.9	32864.9	10804.3	27192	33321.4	32387.9	27052.6	22908.6	8324.15
Lahn005548	6-Demethoxy-4'-O-methylcapillarisin rhamnosyl glucoside	11	1.10975e+06	1.20834e+06	1.18728e+06	1.08015e+07	1.40929e+07	1.18989e+07	8.70391e+06	9.16572e+06	8.44659e+06	6.143e+06	4.70973e+06	4.77981e+06
Zmhp001956	6-Hydroxykaempferol-3,6,7-O-triglucoside	11	8004.27	6460.24	2165.88	196994	199880	69012.9	90997.9	97019.8	36159.9	43793	58618	37599.3
pmp001313	6-Hydroxykaempferol-3,6-O-Diglucoside-7-O-Glucuronic Acid	11	12257.6	17655.6	2155.37	949126	461323	191036	301863	184869	134082	181107	115029	123468
Zmhp001820	6-Hydroxykaempferol-3,6-O-Diglucoside-7-O-Glucuronide	11	3872.58	7097.58	2155.37	231344	144407	104444	82568.6	52132.5	29409.3	48340.1	37412.6	36691.6
pmp001312	6-Hydroxykaempferol-3,7,6-O-triglycoside	11	38005.1	49490.2	12795.5	1.03892e+06	981462	466664	600135	537648	206502	291893	179515	160870
Hmcn001884	6-Hydroxyluteolin 5-glucoside*	11	253534	2.84557e+06	299370	3.67219e+06	5.63809e+06	3.62937e+06	3.86701e+06	3.4335e+06	2.07031e+06	2.36639e+06	1.23685e+06	2.12709e+06
Zmhn001793	6-O-Caffeoyl-D-glucose*	11	790791	788645	692563	1.43985e+06	1.40859e+06	907537	1.03668e+06	819836	957108	631519	623892	720812
Zmhn002334	6-O-Feruloyl-β-D-glucose	11	29312.2	20005	55005	198285	205858	142822	111540	76868.8	148144	65005	32505	56584.4
HX1136	Ampelopsin A	11	1211.42	1802.1	5005	158926	53805.8	146816	205721	107226	71194.9	14188.2	2166.16	13613.8
Lmpp003930	Apigenin-7-O-(6''-p-Coumaryl)glucoside	11	308190	401464	336645	1.59791e+06	1.53189e+06	1.10314e+06	726672	720731	485971	638311	203759	276623
mws0047	Apigenin-7-O-neohesperidoside (Rhoifolin)	11	296652	373058	245741	1.80365e+06	1.6998e+06	905184	559502	792378	517684	692640	218866	250565
pme0368	Apigenin-7-O-rutinoside (Isorhoifolin)*	11	319692	541577	306838	1.72872e+06	1.31375e+06	1.03203e+06	594201	806874	747505	622702	308136	269323
mws1094	Aromadendrin (Dihydrokaempferol)	11	5005	11900.9	2694.69	108244	120032	56757.5	52315.9	38836.6	68409.4	28691.3	12570.9	4675.17
mws1360	Aromadendrin-3-O-rhamnoside; Engeletin	11	5991.84	8259.9	3436.19	137209	113722	646935	343014	233560	152288	8746.24	1851.71	8577.64
MWSmce341	Butyl isobutyl phthalate*	11	5.8177e+07	5.44287e+07	6.02864e+07	6.19436e+07	5.90563e+07	5.8223e+07	5.92004e+07	5.87298e+07	5.84294e+07	5.74875e+07	6.00827e+07	5.66442e+07
pmb0603	Chrysoeriol-7,4'-di-O-glucoside	11	627424	679959	468474	1.33702e+07	1.51607e+07	1.19463e+07	9.95005e+06	7.76472e+06	4.96503e+06	2.61097e+06	811179	2.79488e+06
Zmxp004480	Chrysoeriol-7-O-gentiobioside	11	363377	518950	301909	1.06562e+07	1.02169e+07	9.97549e+06	8.23417e+06	6.51126e+06	4.77413e+06	2.23496e+06	938612	1.86046e+06
Wmxn006759	Cleistanthol	11	17575.6	23333	9469.35	311232	364845	215430	97836.8	105837	69261.8	76940.2	21994.5	22474.3
pme1261	D-Panthenol	11	7505	18455.8	14543	18658.8	62492.6	35314.9	36443.2	22615.6	46621	7591.85	42290.1	12336.2
Zmcp002839	Delphinidin-3--O-glucoside	11	2269.52	7177.4	2155.37	183031	103988	74575.2	240918	80629	55873	57387.2	50707.6	39442.2
Wafn002827	Dihydroferulic acid glucoside	11	142618	192559	97104.6	544647	397346	350887	288552	256208	382255	103949	102423	136245
MWSHY0190	Diosmetin-7-O-rutinoside (Diosmin)*	11	6.06367e+07	6.63989e+07	6.12366e+07	1.0718e+08	111782413	1.17236e+08	9.91606e+07	4.9548e+07	9.24816e+07	6.1308e+07	7.49582e+07	6.91441e+07
Lamn006527	Drimiopsin C*	11	18298.2	43598.6	7405.69	447284	253461	112204	97096.2	101937	98627.3	60653.1	39200	8012.67
Wcdp009119	Elaidolinolenic acid	11	21721.6	17550.8	15276.7	88714.8	91381.2	78686.1	59412.3	94240.4	48389.7	45498.3	42153	23323.3
Zmdn002353	Epicatechin-6-C-β-D-glucopyranoside*	11	109223	39941.8	25018.9	78317.4	201536	193025	97404.9	105438	81475.7	43135.7	47927.1	70792.4
pmn001380	Eucommiol	11	8701.8	15112.6	20005	21016.3	22586.9	31278.3	15450.2	53137.7	11597.8	10201	24580.7	18376
Hmmn002544	Ferulic acid-4-O-glucoside	11	262031	187726	174361	265022	391871	381255	310333	372445	280760	139641	319304	218266
MWSHC2062	Ferulic β-glucoside*	11	344151	579541	545718	856371	819484	856943	769898	620986	682712	567724	713968	521558
Hmbp001276	Gallacetophenone	11	70867.9	137646	93675.5	488129	534429	267505	363321	297482	377838	87209.5	138774	97985.6
Lmgp004474	Genistein-7-O-galactoside-rhamnose*	11	360459	414368	392862	1.54619e+06	1.58001e+06	1.23842e+06	658755	794168	622711	585239	249474	332615
MWSmce064	Hematoxylin	11	27505	36722.5	36636.3	199349	171797	418975	280005	292534	160005	52053.5	82505	62505
Zbpp002351	Isorhamnetin; 3'-Methoxy-3,4',5,7-Tetrahydroxyflavone	11	2546.38	1389.41	879.36	32207.5	20810.1	13763.6	8531.33	8126.9	6252.29	3782.53	695.88	1808.01
Lahp002664	Kaempferol triglucoside*	11	6714.68	10005	7505	182445	126088	35173.3	79877.1	106908	28439.2	23629.8	13849	12505
Lmqp002170	Kaempferol-3-O-sophorotrioside*	11	6714.68	10005	7505	182445	126088	35173.3	79877.1	106908	28439.2	23629.8	13849	12505
Lhgp102206	Katsumadin*	11	4.47263e+06	4.00526e+06	4.92178e+06	6.79181e+06	7.85584e+06	5.40849e+06	6.68887e+06	6.77919e+06	3.95946e+06	4.77737e+06	3.84433e+06	3.84238e+06
Hmzp004605	Ladanetin-6-O-β-D-glucoside*	11	789201	494281	514927	1.97112e+07	2.48172e+07	1.75854e+07	8299540	2.3503e+07	1.47482e+07	4.52658e+06	7.37264e+06	7.15909e+06
Hmmp002169	Luteolin-5,7-di-O-rutinoside	11	20259.7	26051.8	40420.2	57505	75005	52259.8	35005	55005	70005	14853.5	28498.1	36280.8
Hmpp002612	Luteolin-7-O-gentiobioside	11	174238	288923	235355	381890	332505	1.40719e+06	576422	791832	557715	262246	101960	313768
Lcsn003955	Maesopsin*	11	10363	17691.7	10688	282328	260837	118069	130101	107963	78655.8	46959.6	45620.9	36078.7
MWStz070	N-(2-Hydroxy-4-methoxyphenyl)acetamide	11	2.68067e+07	2.85899e+07	2.32206e+07	3.58008e+07	3.56665e+07	4.29456e+07	3.77281e+07	4.58647e+07	3.59948e+07	3.22482e+07	2.27996e+07	2.97349e+07
pme0376	Naringenin (5,7,4'-Trihydroxyflavanone)*	11	50235.5	63693.8	99610.4	206587	272018	129911	196082	154163	244492	180824	35775.1	62832.6
pme2960	Naringenin chalcone; 2',4,4',6'-Tetrahydroxychalcone	11	61002.5	62630.4	103516	458556	332062	202012	185634	155233	269947	188775	35843.7	106177
Hmln101664	Nortrachelogenin-4'-O-gentiobioside	11	2505	51766	10005	967505	31331.9	70005	179252	61840.4	89038.3	3923.92	5880.92	2949.64
Wbmp003602	Obaberine	11	24890.5	25005	22505	271575	192251	237880	286840	215959	188449	25005	22076.3	22505
Wcdp010708	Octadeca-2,9,12,15-tetraen-1-ol	11	8645.01	9831.27	8080.18	16930	16382.4	16722	9826.63	16149	13022.9	13041.7	10422.2	9368.9
Zbsp002199	Pelargonidin-3-O-glucoside	11	592020	680172	757625	1.30648e+07	3.8398e+06	6.77943e+06	2.1814e+06	4.95636e+06	1.76177e+06	8.36719e+06	1.0259e+06	1.10687e+06
Zbpp001841	Peonidin-3,5-O-diglucoside	11	162692	187115	178876	2.699e+07	2.95299e+07	1.03518e+07	9.45276e+06	9.06667e+06	8.37877e+06	5.20217e+06	1.75071e+06	1.77784e+06
Lacn004858	Phellavin	11	2018.04	2014.02	2505	15332.7	10403.1	8667.74	7505	7708.35	6030.02	4022.02	8036.02	2991.72
MWS1848	Phenyl acetate	11	49465.4	14032.8	66455.5	291447	422732	293450	172689	261206	583498	10005	8094.07	22045.8
mws2103	Piceatannol	11	3562.38	2505	2505	436822	238259	586611	469005	132340	221665	37160.2	54448.3	181084
Yaap005268	Prodelphinidin B*	11	726610	1.15243e+06	855646	6.12891e+06	6.59511e+06	6.57642e+06	5.67698e+06	4.7984e+06	3.11769e+06	2.76501e+06	1.64806e+06	2.52476e+06
MWSmce501	Protocatechuic Acid Methyl Ester	11	68018.9	64192.8	34216.4	298748	1685005	391318	333771	503684	339368	165600	163554	101321
pmp000596	Quercetin-3-O-(2''-O-galactosyl)glucoside	11	38814.4	37588.8	37614.8	116547	144138	168706	80494.6	100975	24596.3	73726.3	44217.4	27470.3
ZBN0142	Quercetin-3-O-(2''-O-rhamnosyl)galactoside	11	2505	4514.64	920.166	121621	129402	82685.9	63852.1	46824.9	48773.8	25336.2	51413.5	21574.3
Lmyp004052	Quercetin-3-O-(6''-O-p-Coumaroyl)galactoside*	11	1.21288e+06	1.32407e+06	999725	5.60388e+06	8.46609e+06	7.07271e+06	7.13521e+06	6.52287e+06	3.66338e+06	2.52141e+06	1.78672e+06	3.4082e+06
Lmdp004267	Quercetin-3-O-(6''-O-p-Coumaroyl)glucoside	11	852742	1.00222e+06	773358	5.07451e+06	5.9334e+06	5.43717e+06	4.37386e+06	4.22145e+06	3.05161e+06	2.33796e+06	1.26048e+06	1.77579e+06
mws0021	Resveratrol*	11	33606.3	4218.42	16984.2	2.55962e+06	1.49825e+06	1.97074e+06	1.47888e+06	387502	1.30432e+06	427059	538797	427129
pmn001338	Rhein-8-O-glucoside	11	43194.4	82505	43210.3	36202	89393.7	240005	270005	44206	31145.5	58296	66294	76329
Zbrp003982	Sulfurein; Sulfuretin-6-O-glucoside	11	24436.4	58968.3	16510.7	282176	501352	209104	240260	193191	172995	267309	149843	61666.1
Zmln000899	Syringaldehyde-4-O-glucoside	11	19398.2	27133.9	29442	83595.4	57306.3	103385	102955	66786.5	43386	15252.5	33405.5	28404.7
mws2627	Tamarixetin (3,3',5,7-Tetrahydroxy-4'-Methoxyflavone)	11	2904.15	4196.28	2899.3	83371.7	85198.3	42873.4	28922	24488.2	14997.6	12660.6	4086.06	4288.05
mws0044	Taxifolin(Dihydroquercetin)	11	51436.2	62873.4	36056.4	232436	226714	142479	143618	100902	146258	156274	41043.1	63813.3
mws1361	Taxifolin-3-O-rhamnoside (Astilbin)	11	5005	6953.45	7787.17	293737	228133	1.5889e+06	624163	332354	383673	19505.8	27344.9	33520.6
HX1151	Trans resveratrol	11	65545.4	20003.2	24195.6	2.86437e+06	1.48858e+06	2.02324e+06	1.68898e+06	525972	1.68925e+06	612120	553223	557711
mws0028	Vanillic acid	11	7505	19630	2505	244111	306904	208890	112785	149069	93155.3	18637.3	20005	12690.6
Jmln005880	Viscidulin III	11	201595	157313	225902	1.87e+06	1.12432e+06	1.74291e+06	1.34019e+06	1.69373e+06	1.01633e+06	177057	89116.2	86207.5
Cmyp002064	Yuanhuanin*	11	909072	1.18927e+06	330183	3.64306e+07	4.34043e+07	4643600	2.12101e+07	2.04109e+07	3.02429e+07	6740770	8.46522e+06	6.5026e+06
Wbsp001110	hupcrispatine	11	5.28499e+07	5.56225e+07	5.36509e+07	6.15187e+07	6.21549e+07	5.95983e+07	6.10163e+07	6.09871e+07	5.88705e+07	5.73031e+07	5.05614e+07	5.76818e+07
Lmhn002926	p-Coumaroylmalic acid	11	20645.1	32906.8	20941	46828.7	62943	43894	21838.4	49956	48957	36885.7	17988	6004.74
Sayp004148	sappanol*	11	68641	35005	42496.1	759779	1.32133e+06	345351	630005	400005	445005	243168	279378	345005
MWSHC2041	sophorabioside*	11	249132	376368	280909	1.80395e+06	2.08009e+06	1.25701e+06	671011	1.03441e+06	628718	487988	270700	244974
Hmhn002787	(1'R,3R,5R,8'S)-Dihydrophaseic acid-O-β-D-glucoside	12	83755.8	69750.4	64536	39902	45832.5	33587.5	43287.5	50864.1	39537.1	47077.3	51004.3	55252.6
pmf0174	1-Decanol*	12	857720	775037	860152	772801	769248	761877	750235	835310	827752	782000	823951	814833
MWS2066	1-Naphthol*	12	17579.7	14690.7	13667.7	8872.88	11569.2	8820.18	9140.02	9827.3	18726.6	10195	11953	13606
Smpn011792	2,3-Dihydroxy-12-ursen-28-oic acid*	12	871033	473880	968177	554399	561143	360318	590923	671738	642115	898591	381128	761143
Zmpn008194	2,3-Dihydroxyurs-12-en-28-oic acid (Corosolic acid)*	12	939941	1.35068e+06	335628	565662	604833	334927	656747	689054	637019	930561	823101	779379
Lmbn013410	2,4-Di-Tert-Butylphenol*	12	82230.9	74997.2	77303.1	71491.2	77643.2	69407.2	71543.3	69005.6	81092.1	84103.3	66384.7	80985.1
Wcop008480	2,5-dimethyl-2,3,3a,7a-tetrahydro-1H-indene-1,3-diol	12	41287.3	34263.1	30301.9	18520	16482.4	20543.2	15021.6	16457.6	22841.6	19745.2	26215.7	20934.8
Lmln010063	2,6-Di-tert-butylphenol*	12	73803.6	70701.7	70035	63657.6	63022.7	63003.2	69952.2	59461.8	69206.4	70417	64009.4	62440.1
Lmzn206284	3,13-Dihydroxylup-20(29)-en-28-oic acid (Terminic acid)*	12	1.0372e+06	550151	494196	591640	695487	299529	464178	527782	651904	825499	457932	613531
Wcgn007904	3-hydroxy-6-(2-hydroxyethyl)-2,7-bis(hydroxymethyl)-2,5-dimethyl-3H-inden-1-one	12	61453.1	73066.9	59927	10183.7	12904.8	18637	25880.1	26990.4	17902.3	43146.7	52653.7	56557.7
Lmqn005782	4,5,8-Trihydroxy-α-tetralone	12	40240.1	28634.7	30323.4	9114.54	14133.2	18450	12471.3	10259.6	13758.5	29063.2	14389.9	11715.5
Zbxp002028	4-Demethylsimmondsin	12	78006.5	84967.4	36258.9	26383.6	24908.1	48786.3	19920	20128	18736.4	54775.9	39599.9	35745.4
Lmzn001582	5'-Glucosyloxyjasmanic acid	12	26445.6	29388.9	19637.9	10799.6	13716.9	6747.39	6860.42	39305.9	10780.4	22582.4	25470.9	15675.9
Zahn007990	5-hydroxy-3,4-dimethyl-5-pentylfuran-2(5H)-one*	12	48113.9	56026.9	39555.3	11181.8	11924.2	13895.6	13573.8	17322.6	14389.3	26745.4	30527.2	33100.8
Lmpp003059	Cyanidin-3-O-(6''-O-acetyl)glucoside	12	4.30276e+06	4.82143e+06	3.2542e+06	717903	633498	2.55752e+06	2.85925e+06	3.35043e+06	1.91299e+06	3.3221e+06	1.61669e+06	2.04119e+06
Wagp002617	D-Glucosyl Indole-3-Carboxylate	12	843188	753169	700123	178937	168451	129161	367245	376754	334264	383981	323529	331753
mws0744	Dihydromyricetin (Ampelopsin)	12	304734	684609	1.02398e+06	152505	308292	45005	85795.9	88616	305379	901572	79273.7	123260
Yajn003045	Ebuloside	12	38825.2	28012.4	22346.1	18299.9	6277.78	10826.9	19060.6	9553.86	11588.5	9147.38	18255.4	23469
MWSHY0098	Epigallocatechin	12	4.87917e+06	4.6375e+06	4.07429e+06	460196	557608	430478	1.99089e+06	2.37536e+06	1.37661e+06	2.29133e+06	2.4045e+06	2.1941e+06
Ramp002586	Genistein 7,4'-di-O-beta-D-glucopyranoside	12	124187	103744	84277.7	32336.2	53524.7	44664.6	51387.8	40379.8	16139.9	40014.2	71565.7	68634.5
Cmqp003383	Gentianamine	12	1.79503e+06	1.54815e+06	3503825	664001	833826	876712	897422	664471	851440	878125	2.15701e+06	1.4342e+06
Wasn006047	Glucosyl 10,11-dihydroxy-2,6-farneSadienoate	12	194489	243045	174319	39330.8	73027.4	12897.5	13641.9	15903.2	13118	115855	123877	73180.3
Lmxn008846	Hydroxydihydrobovolide*	12	47823.4	46828.6	34906.2	9314.22	8360.17	12711	13689.1	15572	14201.1	23931.1	30820.8	36019.9
Lcyp000676	Isoscopoletin-β-D-glucoside	12	34386.8	37474.5	30957.7	11799.4	10005	20186	7905.51	20548.1	12507.4	16308.9	43647.7	16806.7
Zmjp011592	Kanerodione	12	27933.6	36969.2	32694	19551.4	22098.2	14418	21440.7	27120.6	27477.3	36545.1	25707.8	29350.1
MWSmce582	Methyl L-pyroglutamate	12	168690	153992	91435.1	47885	98300.1	84712.2	62270.5	66336.5	43764.2	166616	33393.8	101906
Hmyp002656	Methyl dioxindole-3-acetate	12	74711.1	68413	45371	11363.4	11351.2	29646.3	34684.6	23074	35140.2	24046.2	49515.9	52877.2
Hmlp002821	Myricetin-3-O-glucuronide	12	5.2512e+06	6.57774e+06	5.42836e+06	1.30285e+06	1.27783e+06	1.04041e+06	508432	414864	1042505	5.39165e+06	2.79935e+06	1.93922e+06
pmb0496	N-Feruloylagmatine	12	182443	285427	172465	26105.9	21919.9	26962	84120.1	94740.6	54914.8	67000.5	76552.3	88226.8
Zbcp002269	Petunidin-3-O-glucoside-5-O-arabinoside	12	347851	451142	373466	35909.2	25324.9	18863.8	183019	326582	287726	184201	169499	210748
pma0948	Phenylethanolamine	12	266419	292020	237405	153492	124848	223426	156719	175493	145893	210978	219574	225115
Hmln008119	Robinlin	12	55397.3	53163.9	47390.3	10381.4	10692.2	17402.5	15267.4	19178.8	16985.4	27052.1	32970.5	42174.2
mws2367	Salidroside	12	14656.6	20467.1	20050.5	11131.1	5258.34	11098.3	13912.8	5160.08	8975.98	19151.9	11525	13172.1
mws1526	Sweroside	12	172447	321408	167505	94675.1	120936	188130	77505	87787	72317.2	206756	147965	125723
Lszp210010	Tatarine	12	930005	1165005	552956	201062	176412	182076	156786	254373	148771	477505	677505	344187
mws1611	Z-Ligustilide	12	12777.2	11242	12981	10594.2	13304.9	6830.49	8971.41	8879.72	15709	9292.53	18497.7	8081.2
Zblp002908	cephalandole B	12	299735	308805	198807	92373.6	130298	134179	151351	115474	113762	88725.7	200969	190443
MWSHC2027	(1R,3S)-1-Methyl-1,2,3,4-tetrahydro-β-carboline-3-carboxylic acid*	13	291563	257832	46783.5	107037	124442	107505	33659.4	38194.8	17346.1	37876.3	12505	35313.2
MWSHC2028	(1S,3S)-1-Methyl-1,2,3,4-tetrahydro-β-carboline-3-carboxylic acid*	13	272345	88729.7	45813.8	137562	85972.3	214251	26007.8	18589.9	8282.23	35918	10005	48289.5
Lmnn002886	1'-O-(3,4-Dihydroxyphenethyl)-O-caffeoyl-glucoside	13	3.26664e+06	3.09298e+06	2.65728e+06	3.04375e+06	1.79267e+06	2.76652e+06	1830005	810758	1.20241e+06	2.58446e+06	1.50539e+06	1.10402e+06
Wbtn004512	1,8-dihydroxy-4,5-dimethoxy-3-{[(2s,3r,4s,5s,6r)-3,4,5-trihydroxy-6-(hydroxymethyl)oxan-2-yl]oxy}xanthen-9-one	13	705748	1.9611e+06	1.61818e+06	983261	863284	1.07631e+06	566195	618591	359034	930218	581000	469581
Lmsp010222	19-Hydroxy-2-oxo-nor-A(3)-urs-12-en-28-oic acid (Rubuminatus A)	13	32939.7	29339.9	24619.6	18626.8	18846.9	14068.5	5537.64	8580.87	5311.37	19516.1	20324.2	16848.3
Wbtn005071	2,5-dihydroxy-1,6-dimethoxy-8-{[(2s,3r,4s,5s,6r)-3,4,5-trihydroxy-6-(hydroxymethyl)oxan-2-yl]oxy}xanthen-9-one	13	1.49203e+06	973284	1.3431e+06	968938	986380	1.01245e+06	678475	781034	408858	819521	579097	558112
MWSmce342	2-Caffeoyl-L-tartaric acid (Caftaric acid)	13	9.83177e+07	1.00578e+08	100153313	1.01472e+08	5.69031e+07	7.74589e+07	4.14173e+07	4.03475e+07	5.32569e+07	9.18675e+07	5.76597e+07	6.53357e+07
Lmtn001630	2-Glucosyloxy-2-phenylacetic acid amide	13	4.98084e+06	5.27923e+06	4.65308e+06	5.3498e+06	4.51502e+06	2.0264e+06	915505	1.38654e+06	1.63243e+06	4.23769e+06	1.90512e+06	2.48274e+06
Lmgn013947	2α,3α-Dihydroxyolean-12-en-28-oic acid	13	43100.1	67819.8	29293.6	58064.3	55193.8	26350.5	5917.38	11368.7	5917.61	17614.7	14849.6	6011.4
Lmsp004301	3',5,5',7-Tetrahydroxyflavanone-7-O-glucoside*	13	1.35439e+06	1.9104e+06	638723	1.09964e+06	547787	973112	280005	457505	52457.8	1.22281e+06	197505	207612
Zbqn008291	3,13,15-Trihydroxyoleanane-12-one	13	672691	917849	526645	690991	799266	567156	274630	365218	454102	523528	361989	375713
Wdtp001948	3,4,5-trihydroxy-5-[4-(prop-2-enoyloxymethyl)phenoxy]oxane-2-carboxylic acid	13	39114.2	60310.8	51192.9	54386.9	47340.9	17940.4	23828.2	16869.6	12429.2	11887.7	27693.5	21219.9
Wbmp003788	3,4-Dihydroxy-7,8-dihydro-β-ionone-4-O-β-D-glucoside*	13	54534.3	70126.8	45292.5	30005	45276	59210.7	19485.3	10998.2	19320.2	22133.5	43708.9	30005
Hmyp002315	3,5,7,4'-Tetrahydroxy-Coumaronochromone	13	202547	938625	343134	439444	451987	555393	218899	583970	147505	652081	493344	220138
Ladn001231	3,5-dihydroxy-4-{[(2s,3r,4s,5s,6r)-3,4,5-trihydroxy-6-[(sulfooxy)methyl]oxan-2-yl]oxy}benzoic acid	13	779404	540863	695734	420271	488674	711479	191794	188903	198943	441148	414960	454502
Wagp005779	3-Oxo-Alpha-Ionol 3'-(6''-Malonyl)Glucoside	13	214991	165130	132435	216021	211449	202139	49018.9	32883.3	12505	11325.2	16346.5	9468.12
Zmjp004875	5,6,3',4'-Tetrahydroxy-3,7-dimethoxyflavone	13	40640.8	40640.8	42990.3	60293.5	33366.8	50564.3	13263	15481.3	12731.7	15977.3	12204.3	9339.83
Zmjp004852	5,6,3',4'-Tetrahydroxy-3,7-dimethoxyflavone-6-O-glucoside*	13	4.15197e+06	5.96049e+06	4.90519e+06	4.20807e+06	3.42124e+06	3.21546e+06	882116	783623	1.55011e+06	1.44537e+06	1.63936e+06	1.26283e+06
Lmgp004539	5,7,4'-Trihydroxy-6,8-dimethoxyisoflavone-7-O-galactoside-glucoside*	13	546576	374072	609806	285243	349518	267560	62784.5	50359.9	107906	87223.7	65704.2	174855
Lmgp003803	5,7,4'-Trihydroxy-6,8-dimethoxyisoflavone-7-O-galactoside-rhamnose*	13	3.19795e+06	2.63103e+06	3.34561e+06	1.71364e+06	1.498e+06	1.68919e+06	358004	258350	486052	458732	294829	646732
pmp001310	6-Hydroxykaempferol-3,6-O-Diglucoside	13	1.74829e+06	2.37986e+06	2.15903e+06	1.85538e+06	1.20688e+06	1.42441e+06	962710	703670	390692	1.08771e+06	476073	280699
Lmbp102601	7-Hydroxycoumarin;Umbelliferone	13	2.34227e+07	2.70609e+07	2.36301e+07	3.251e+07	3.10431e+07	1.83009e+07	8.35998e+06	9.02194e+06	9.77116e+06	1.98171e+07	1.32097e+07	1.7839e+07
Wbtn006053	9-hydroxy-2-(2-hydroxy-3-methoxyphenyl)-3-(hydroxymethyl)-12-methoxy-2,3-dihydro-1,4,5-trioxatetraphen-10-one*	13	282097	332816	185779	395352	366824	284309	47437.8	60250	36295.1	24152.3	31864	86745.4
Lmtn002233	Androsin	13	1.35271e+06	1.5106e+06	970842	1.38106e+06	1.23151e+06	1.32154e+06	486167	517785	442812	795015	704037	754662
mws1629	Aucubin	13	36479.1	58293.5	29078.6	43999	33325.1	33394.1	24079.1	15463.8	17535.2	8883.7	16596.4	3120.86
Lmsp004915	Aureusidin-4-O-glucoside	13	4.18753e+07	5.56276e+07	2.18887e+07	3.4066e+07	2.03838e+07	2.94721e+07	1.18059e+07	1.58881e+07	5.39354e+06	3.90527e+07	8.06253e+06	7.05366e+06
mws2186	Avicularin(Quercetin-3-O-α-L-arabinofuranoside)*	13	850415	2.3974e+06	882039	1.59148e+06	994499	1.67286e+06	543070	555065	212728	1.28292e+06	578106	632120
Laxp005049	Bracteatin*	13	1.45621e+06	2.57079e+06	1.06484e+06	1978509	1.20379e+06	2.52738e+06	986515	1.06333e+06	631622	2.37892e+06	886213	535436
Wbtn007675	Calyxanthone*	13	561429	1.03072e+06	352431	935206	583868	659192	283412	212089	138052	744475	154638	177676
Ladp003646	Carpusin*	13	1.23958e+06	2.18406e+06	1.06184e+06	2188509	1.55565e+06	1.71175e+06	1.15521e+06	1.04533e+06	547407	1.82136e+06	854379	733964
pmn001716	Carthamone	13	5.87433e+06	1.28687e+07	3.82827e+06	5.68585e+06	2.87426e+06	5.37753e+06	1.21258e+06	1.66984e+06	379394	5.20009e+06	1.3408e+06	918501
pmb2976	Chrysoeriol-8-C-arabinoside-7-O-Sophoroside	13	59099	32921.5	58167.3	26945.9	29800.9	46027.6	5005	14060.2	7505	23015.6	23619	22258.4
Zmcn102810	Cinchonain 1a*	13	140086	123162	119124	140180	199063	127973	51150.7	30287.7	21522.7	49315.3	60572.7	80005
pmn001687	Cis-Coutaric acid	13	9.52399e+07	1.00164e+08	8.33004e+07	9.02434e+07	9.44425e+07	6.35897e+07	3.0078e+07	3.37934e+07	5.18552e+07	1.13713e+08	8.77574e+07	5.29764e+07
Zdhn005610	Citreorosein	13	12158.1	17431.5	6589.84	21294.5	12061.7	9559.77	5236.99	5393.31	2630.57	16102.5	1900.18	6114.99
Zmqp002952	Delphinidin-3-O-rutinoside-7-O-glucoside	13	47289.3	130872	23548.4	97505	21048.5	35981	12558.2	16304.4	8154.93	19726.5	14343.2	3737.73
MWS20145	Eriodictyol-7-O-glucoside*	13	1.12267e+06	2.08993e+06	627740	1.00633e+06	550231	952505	196552	395005	86259.7	839625	260182	170005
Lacp002818	Erythrisubine T	13	12505	69155.6	69595.5	54604.8	45571.9	74838.6	11776.1	15906.8	9111.33	4391.01	46384.8	52052.4
mws1574	Geniposidic acid	13	29135.1	18002.5	23542.3	18520	13143.2	39620.9	7811.7	5039.8	4914.78	1079.58	4631.54	4351.13
Lahp003997	Glucosyl-rhamnazin-3-O-β-D-glucoside*	13	546576	374072	609806	285243	349518	267560	62784.5	50359.9	107906	87223.7	65704.2	174855
MWSHC2022	Glucosyringic acid	13	312203	396030	310652	448900	445773	282312	294393	194988	199129	190311	371800	254261
Lmmp001947	Gossypetin-3-O-glucoside*	13	4.55728e+07	5.96534e+07	4.71375e+07	3.30234e+07	4.1613e+07	18292485	7631145	8879770	14673290	26895260	17245930	13457520
pme1598	Hesperetin-5-O-glucoside	13	2.83169e+07	4.0314e+07	2.57307e+07	4.10603e+07	3.14123e+07	3.9022e+07	2.26126e+07	2.15195e+07	1.16116e+07	3.05676e+07	2.19642e+07	1.83097e+07
Lhjp120712	Hydroxydaphnoretin glucoside	13	59601.5	111066	91582.1	128439	110814	77160.3	27505	36402.5	41541	38604.3	82655.7	26675.3
Lmlp006175	Isosalipurposide (Phlorizin Chalcone)	13	465847	400164	484994	491231	621681	445874	230457	350964	241516	640822	172844	277894
mws1068	Kaempferol (3,5,7,4'-Tetrahydroxyflavone)	13	10975.9	19918.8	5796.52	19669.2	13728.5	10740.4	7279.74	7492.76	3171.45	17931.8	3526.3	3904.84
Lmbp003668	Kaempferol-3-O-arabinoside	13	821895	1.91596e+06	453071	903455	426993	835269	166565	250189	77832.2	843780	184816	143479
pmn001637	Kaempferol-3-O-arabinoside (Juglanin)	13	116357	276646	68975.7	112300	47909.6	121356	15606.1	24818.1	3477.8	90878.7	127505	14834.5
mws0913	Kaempferol-3-O-galactoside (Trifolin)*	13	1.12513e+07	1.46715e+07	4.31471e+06	7.88964e+06	3.78839e+06	6.91282e+06	2.31306e+06	2.72611e+06	210005	6.20871e+06	1.74212e+06	964167
MWSHY0136	Kaempferol-3-O-glucoside (Astragalin)*	13	4.74998e+07	69039378	2.29245e+07	4.45676e+07	2.18966e+07	3.95223e+07	1.46814e+07	2.31194e+07	2920830	4.8351e+07	1.11409e+07	8.82667e+06
Lmzn001894	Kaempferol-3-O-glucuronide*	13	2.36531e+06	3.2072e+06	1.12419e+06	1.75115e+06	947826	1.7332e+06	588021	700184	416785	2.02392e+06	537426	407438
pme1605	Kaempferol-3-O-robinobioside(Biorobin)*	13	3.09248e+06	4.619e+06	1.89139e+06	2.2705e+06	1.31287e+06	2.31706e+06	780240	461850	476881	1.17992e+06	533315	594723
Xmyp005654	Kaempferol-4'-O-glucoside*	13	4.13469e+07	5.69844e+07	2.13537e+07	3.44135e+07	20411705	3.51681e+07	7.54147e+06	1.62311e+07	5.04881e+06	4.69123e+07	9.13008e+06	7.5723e+06
mws0089	Kaempferol-7-O-glucoside*	13	9.22679e+06	1.60788e+07	4.32095e+06	7.18305e+06	3.44283e+06	6.93316e+06	3.06296e+06	2.88451e+06	436819	7.42821e+06	1.99195e+06	1.2391e+06
Wagp004981	Limocitrin 3-Glucoside	13	4.54729e+06	7.66872e+06	4.54957e+06	4.21601e+06	4.15565e+06	3.26115e+06	1.18564e+06	993860	1.87487e+06	1.84596e+06	1.79246e+06	1.06547e+06
Hmcp002298	Limocitrin-3-O-arabinoside	13	43228.4	83259.5	60683.2	34274.2	47596.9	31228.3	3311.91	12505	5544.15	6208.33	8864.64	3484.27
Hmcp002187	Limocitrin-3-O-galactoside*	13	3.75701e+06	7.43155e+06	4.34781e+06	4.51844e+06	3.6571e+06	3.6722e+06	1.0867e+06	760687	1.37269e+06	1.74581e+06	2.57363e+06	1.22816e+06
Zbnp004766	Limocitrin-7-O-glucoside*	13	4.10191e+06	6.34888e+06	4.78908e+06	4.0734e+06	4.196e+06	3.49333e+06	1.14944e+06	898159	1.37136e+06	1.82701e+06	2.21943e+06	1.20891e+06
Zbnp004589	Limocitrin-7-O-rutinoside*	13	73547.8	116808	176357	156066	118496	92517.8	7505	22505	17505	14465.8	8657.77	10030.8
MWS20147	Luteolin-3'-O-glucoside	13	2.8243e+07	3.38396e+07	29046175	13142835	21814650	2.15536e+07	5.93317e+06	1.16615e+07	3462470	32529360	7242365	6663975
Hmpp003270	Luteolin-4'-O-glucoside*	13	4.66433e+07	6.31885e+07	2.56605e+07	4.07253e+07	2.08049e+07	3.74954e+07	1.23539e+07	2.0271e+07	8.13431e+06	40279855	1.12112e+07	5.67301e+06
MWSHY0104	Luteolin-7-O-glucoside (Cynaroside)*	13	4.22876e+07	6.92501e+07	2.30376e+07	3.96843e+07	1.35781e+07	3.7176e+07	1.41128e+07	5297055	5.89624e+06	4.70501e+07	1.21415e+07	7.21265e+06
Cmxn006627	Maritimetin	13	11398.5	15164.6	3830.88	15041.1	6450.75	13314.5	6108.11	4311.96	1340	15298.5	4566.8	1810.04
Hmhp002580	Methylpicraquassioside A	13	56118.8	77233.4	52026.1	49254.2	68490.1	36045.4	35309.9	35413.1	36061.7	52238.2	43135.5	43420.1
Lmfn004065	Morin-3-O-arabinoside*	13	1.29334e+06	2.46454e+06	927474	1.81107e+06	990369	1.58595e+06	803921	789839	152301	1.30889e+06	462556	406133
Lmfn004036	Morin-3-O-lyxoside*	13	1.23059e+06	2.53933e+06	852788	1.46421e+06	918480	1.36346e+06	473129	402295	154193	859857	441747	286202
Lmfp004055	Morin-3-O-xyloside*	13	774360	2.63788e+06	701073	2.0045e+06	1.26727e+06	1.58861e+06	472464	707853	390005	1.48939e+06	436308	498938
pme2693	N-Acetylputrescine	13	10771.3	9734.05	10273.8	9284.73	12251.1	10025.4	8800.69	7660.94	6722.37	7615.19	8058.34	7807.24
WaYn005089	Neosakuranin	13	8.77929e+06	1.49008e+07	4.30913e+06	6.51856e+06	3.31708e+06	7.19559e+06	1.80772e+06	2.77481e+06	608203	6.20896e+06	1.56969e+06	1.25147e+06
Ybnn007052	Norartocarpetin*	13	332602	696106	181363	619205	328440	390992	174885	147531	82227.1	493332	102185	64872.3
Zmgp004436	Okanin-4'-(6''-O-acetyl)glucoside*	13	4.34383e+06	6.29857e+06	4.51791e+06	5.39949e+06	3.78512e+06	2.51417e+06	1.00526e+06	964930	1.37269e+06	1.68925e+06	2.01191e+06	1.09081e+06
Cmxp003975	Okanin-4'-O-glucoside(Marein)*	13	1.35439e+06	1.9104e+06	638723	1.09964e+06	547787	973112	280005	457505	52457.8	1.22281e+06	197505	207612
MWSHY0040	Oroxin A	13	95005	190380	43551.9	170214	97733.7	115584	23006.9	27127.1	9819.27	39352.9	13203.3	18153.3
Hmgp001927	Patuletin-7-O-gentiobioside	13	54042	131572	94291.5	64896.1	36237.1	64691.2	16660.1	10561.5	16591.5	25636.5	12505	10005
Hmgp002080	Patuletin-7-O-rutinoside	13	87505	106714	116082	34685.8	88150.8	106670	25961.8	30371.8	23200.7	33263.8	60569.8	23077.8
Lcyp000688	Pinocembrin-5-O-glucoside(Verecundin)*	13	142720	72596.7	92943.6	141465	26299.9	112267	5913.6	1682.24	6182.62	19675.6	9777.02	13997.1
Lmyp004617	Pinocembrin-7-O-glucoside (Pinocembroside)*	13	94921.2	79768.1	103014	135615	29734.7	100320	15744.4	9482.77	10439.5	25296.2	10114.9	15424
MWSprf134	Plantagoside	13	3.91328e+06	5.09904e+06	2.94433e+06	5631090	3.58352e+06	4.9122e+06	2.521e+06	2.55185e+06	1.3294e+06	3.29678e+06	2.43375e+06	1.54312e+06
Wasn004683	Protocatechuic acid 1-O-(Glucosylvanilloyl)	13	1027505	1.7991e+06	590005	1.0674e+06	819301	1.21485e+06	597482	699373	388324	738510	548621	511636
Zahp003766	Quercetin 3-O-glucoside 7-O-xyloside	13	200383	534313	241708	471949	227374	501905	80029.7	135278	139901	357692	131191	61336.6
Zbsp004136	Quercetin-3-O-(6''-O-arabinosyl)glucoside*	13	166873	422107	235521	402885	174131	387838	80494.6	105548	61322.2	456598	99831.4	48591.7
Lmtp004044	Quercetin-3-O-apiosyl(1→2)galactoside*	13	212510	427811	252649	381302	178386	396393	142611	134071	111226	189780	62755.4	78600.7
mws4183	Quercetin-3-O-arabinoside	13	535891	1.43958e+06	397757	1.19726e+06	460233	870250	224243	307792	100261	1.15829e+06	299230	370962
mws0091	Quercetin-3-O-glucoside (Isoquercitrin)	13	3.56334e+07	4.32431e+07	2.41922e+07	3.75876e+07	3.05445e+07	4.86183e+07	2.99661e+07	2.27203e+07	1.1635e+07	2.97645e+07	2.31132e+07	2.00592e+07
mws0059	Quercetin-3-O-rutinoside (Rutin)	13	7.37576e+06	1.07664e+07	7.98752e+06	7.06534e+06	3.99033e+06	7.41315e+06	1.12749e+06	1.26069e+06	1.50374e+06	6.4767e+06	2.4559e+06	1.53293e+06
Lmjp002596	Quercetin-3-O-sambubioside*	13	203953	517649	261213	492326	247520	422487	114604	126940	100847	357505	129777	57058.1
MWSHY0162	Quercetin-3-O-sophoroside (Baimaside)	13	1.7191e+06	2.91442e+06	1.5019e+06	1.77618e+06	1.19461e+06	1.35077e+06	1.15512e+06	743207	445483	1.18603e+06	601703	695627
Lmdp003509	Quercetin-3-O-xyloside (Reynoutrin)*	13	1.05306e+06	2.61641e+06	905625	1.73228e+06	949228	2.3566e+06	710951	737648	206900	2.22339e+06	842336	734384
mws0856	Quercetin-4'-O-glucoside (Spiraeoside)*	13	2.86554e+07	4.15965e+07	2.25505e+07	3.56785e+07	2.79215e+07	3.22484e+07	2.42935e+07	2.28534e+07	1.16878e+07	2.63177e+07	2.11731e+07	1.73088e+07
Lmfn003760	Quercetin-4'-O-glucuronide*	13	6.32712e+07	5.86215e+07	6.16149e+07	5.96939e+07	5.56087e+07	5.16087e+07	4.01099e+07	3.83808e+07	4.63722e+07	5.44509e+07	5.66957e+07	4.04267e+07
mws1329	Quercetin-7-O-glucoside	13	2.3598e+07	4.19635e+07	2.03608e+07	3.41149e+07	2.83221e+07	3.72985e+07	2.21275e+07	2.23068e+07	1.03195e+07	2.68995e+07	1.83743e+07	1.60441e+07
Lcsn000626	Rubusin B	13	29349.5	32700.2	20378.5	28525.5	27584.3	47078.7	1250.05	4119.55	3390.81	9900.8	9793.36	8074.32
Lmtn003096	Secoisolariciresinol 4-O-glucoside	13	35391.9	39323.9	34408.9	23765.9	24704	31859.3	15787.9	15757.9	20646.9	17505	19723.9	19665.9
Hahp005583	Sesuvioside A	13	5.46702e+07	5.76333e+07	5.30111e+07	2.20325e+07	4.70496e+07	4.17259e+07	9.48041e+06	8.83902e+06	1.65936e+07	4.08655e+07	2.78959e+07	2.00503e+07
Hahp004959	Sesuvioside C*	13	162505	167505	245005	112716	270005	53489.3	10005	10005	42505	25005	17505	20005
Zmdn003541	Syringafghanoside	13	30482.9	37782.7	22455	42505	55337.6	25005	7505	5651.6	11379.5	21071.5	17126.4	16866.7
Zbsp004862	Syringetin-3-O-glucoside*	13	4.12153e+06	5.21281e+06	4.1548e+06	4.13123e+06	4.32e+06	4.80792e+06	968836	770258	893785	1.33846e+06	1.87915e+06	886077
HJAP006	Syringetin-7-O-glucoside*	13	3.70036e+06	8745230	5.11693e+06	5.1007e+06	4.30171e+06	3.11616e+06	936043	1.2536e+06	1900005	1.07412e+06	3219750	1562505
HJN051	Tamarixetin-3-O-rutinoside	13	1.31882e+06	1.14062e+06	1.4262e+06	1.12614e+06	925310	1.2779e+06	139429	101194	106148	217262	63120.4	88877.8
pmn001702	Tetahydroxyflavone-7-O-glucuronide*	13	2.10871e+06	2.99108e+06	878997	1.76396e+06	639023	1.9094e+06	526032	578976	280075	1.81373e+06	526982	365864
Zmhn101746	Tetrahydroxy-stilbene-O-glucoside	13	1.80021e+06	1272505	1070005	617313	2.10958e+06	1.42616e+06	625808	739465	579889	216112	337505	169680
Sazp000955	Tetraphyllin A*	13	1.07035e+06	1.53181e+06	161405	959296	719329	837023	836512	880614	194461	517938	1.01638e+06	246943
Wayn004603	Tricetin 3'-glucuronide*	13	6.87672e+07	5.36677e+07	5.68687e+07	5.41095e+07	5.39121e+07	4.99742e+07	4.11321e+07	3.54753e+07	4.44454e+07	6.0133e+07	5.10526e+07	4.48908e+07
pmb0716	Tricin-4'-O-glucoside-7-O-glucoside*	13	546576	374072	609806	285243	349518	267560	62784.5	50359.9	107906	87223.7	65704.2	174855
Zbsp003941	Tricin-7-O-(2''-O-glucosyl)glucoside*	13	2.92052e+06	2.63706e+06	3.47178e+06	1.47894e+06	2.18683e+06	1.77643e+06	438047	326416	562446	538444	493612	794192
Wasn000410	sn-glycero-3-phospho-(1'-sn-glycerol)	13	4.26107e+06	3.77738e+06	4.66292e+06	2.88822e+06	2.69376e+06	7.90248e+06	1.35877e+06	911271	898667	2.39493e+06	3.55095e+06	3.59915e+06
pmn001681	1-(4-Methoxyphenyl)-1-propanol	14	470354	409582	471599	217924	170784	260626	421981	455520	466755	346290	453137	529114
Zahp014129	1-pyrrolidin-1-ylhexadecan-1-one	14	12245	11679.2	10128.6	7498.32	8798.26	8743.64	10491.8	11420.6	10477.3	13613.6	11232	9685.48
Li512114	2,3-Dihydroxyurs-12-en-28-oic acid methyl ester (Corosolic acid methyl ester)	14	575349	603076	410941	288967	218181	205224	368121	452144	424757	722228	528839	637740
Yaan002980	2,3-di-O-galloyl-β-d-glucose*	14	90419.6	76207.3	95541.8	7569.3	5005	8044.02	2520.78	476381	14217.6	131985	141341	221271
pmn001705	3,24-Dihydroxy-17,21-semiacetal-12(13)oleanolic fruit*	14	857129	350730	800875	545478	577477	300352	582621	668899	644034	892624	747727	758417
Wmln000659	3-Methyl-4,8-dihydroxy-3,4-dihydroisocoumarin	14	102184	65221.2	258728	18734.8	54969.9	28067.6	171505	236214	144506	127530	100475	125274
Wdtp010604	4-Octylphenol-1-O-glucuronide	14	13245.2	14987.7	12798.4	11919.2	11698	10814.2	13737.1	12806.4	21332	18204.2	14081.4	16594.9
Lmfn003035	6-O-p-Coumaroyl-β-D-glucose	14	1.30783e+07	5.63874e+06	6.44574e+06	1.33147e+06	2.32858e+06	625057	7.65996e+06	6.63572e+06	8.88679e+06	4.52711e+06	5.99116e+06	6.69302e+06
Lmjp003834	6-O-p-Methoxycinnamoylcatalpol	14	15906.3	30005	2898.79	5800.69	4342.28	11546.2	26081.7	11550.2	52505	47505	20005	30361.3
Hmcp009963	Candicine	14	61452.9	41201.5	44540.5	31370.9	34553.7	24961.1	37771.5	37602.4	59143.6	39959.5	47320.2	43560.4
Lajp002668	Catechin-(4α→8)-Gallocatechin-(4α→8)-Gallocatechin	14	102640	87707.2	82163.3	60166.1	62440.4	25673	160317	153358	145170	194410	128922	136804
mws0178	Chlorogenic acid (3-O-Caffeoylquinic acid)*	14	50842.7	122868	100513	110376	47937.9	99914.5	90796.2	98045.7	93351.3	121977	87866.8	71389
Zbsp004707	Chrysoeriol-7-O-rutinoside*	14	5.29168e+07	6.14779e+07	5.36083e+07	19195990	18353295	22130530	7.56456e+07	9.49036e+07	8.61515e+07	7.45462e+07	5.61404e+07	6.74136e+07
Lahp002857	Epicatechin-(4β→8)-epigallocatechin	14	155763	143511	119204	42927	55621.5	36460.2	150503	178506	168988	116826	108833	109048
Lajp003377	Fisetinidol-(4α,6)-gallocatechin	14	713279	674557	487754	371970	393914	466768	563357	768409	577023	571099	518627	705005
Wbmp003302	Frambinone	14	2.4868e+06	1.33265e+06	1472505	235443	250088	142505	2.45704e+06	699872	1.31238e+06	606062	2679095	1.83074e+06
Lajp002779	Gallocatechin-(4α→8)-Catechin-(4α→8)-Catechin	14	344726	419099	229270	367277	235405	80005	376294	314855	249371	281560	388396	422806
mws0677	N-Acetyl-5-hydroxytryptamine	14	31411.1	28646.9	23895.3	2739.47	20648.9	17505	13334.5	32813.5	20005	32505	24869.8	32505
pma0702	N1,N8-Bis(sinapoyl)spermidine	14	48994.2	47707.3	39061.3	10109	25906.1	17345.8	62294.2	67944.3	73777.3	92517.8	91103.8	54934.8
pme1816	Neochlorogenic acid (5-O-Caffeoylquinic acid)*	14	64235.7	119141	106654	100211	33966.6	121251	76270.2	147427	59548.9	83002.3	111828	102403
Zahp013600	Octadec-2-enamide*	14	71704.7	160695	33126.6	30705.5	52638.8	29935.3	80369.6	73372.4	79770.4	116650	91722.8	53461.1
Wccp011838	Octadec-8-enamide*	14	67746.3	184487	47597.5	22549	54369.9	38549.4	74948.2	71173.6	92941.6	120146	92894.2	53819.5
Zahp012577	Octadecadienamide	14	26056.5	30307.2	9785.23	9979.35	19587.1	7211.89	11654.1	25919.7	21330.8	21317.2	22080.7	17796.2
Lcyp000107	Stellarin	14	141774	246761	214391	200613	96018.5	77111.1	168644	245154	533594	209570	376928	366400
Wbkp008219	(3S,3'S)-N,N'-((1R,2R)-5-((3,4,5-trihydroxy-6-methyltetrahydro-2H-pyran-2-yl)oxy)cyclohex-3-ene-1,2-diyl)bis(2-methyl-2,3,4,9-tetrahydro-1H-pyrido[3,4-b]indole-3-carboxamide)	15	1.75164e+06	4.23773e+06	3977722	4.81998e+06	3.0508e+06	3.52886e+06	3.50413e+06	2.59955e+06	2.12707e+06	1.99032e+06	2.15062e+06	1.65634e+06
Lskp211410	1,2,3,14,20,22,25-Heptahydroxycholest-7-en-6-one (Integristerone A)	15	3011.04	14173.2	12568.5	16190.9	9882.81	14257.4	11012.2	9827.19	7982.17	9364.42	6248.01	7777.3
Lmtn000940	1-O-(3,4-Dihydroxy-5-methoxy-benzoyl)-glucoside	15	8.88065e+06	7.70208e+06	4.91711e+06	1.39397e+07	7.79403e+06	8.22602e+06	6.64313e+06	6.13921e+06	4.44641e+06	1.96923e+06	3.50447e+06	2.07393e+06
Wbmp010544	10-Hydroxymethyllycaconitine	15	2.03413e+06	4.77758e+06	4.1778e+06	5.22851e+06	3.0636e+06	3.91314e+06	3.31876e+06	2.66172e+06	2.25316e+06	1.92884e+06	2.01151e+06	1.73472e+06
Hasp010605	2,3-dihydroxypropyl (9Z,12Z,15Z)-octadeca-9,12,15-trienoate	15	90558.9	197136	180253	320864	199974	217252	295158	205827	196507	81656.8	88437.2	66457.5
Lacp005577	3-(3'-Hydroxybutyl)-2,4,4-trimethylcyclohexa-2,5-dienone malonyl glucoside	15	21401.3	22228.6	10695.8	18074.7	20005	38498.1	14527.4	25005	10005	7505	2469.29	5005
MWS1777	3-Chloroaniline	15	9381377	1.11157e+07	9.50918e+06	1.10889e+07	1.2601e+07	1.17696e+07	9.67683e+06	9.49238e+06	8.22552e+06	7.95677e+06	8.05833e+06	8.25063e+06
Lmmn008971	3-Hydroxycycloarta-24-ene-26-oic acid (Isomangiferolic acid)*	15	472120	856628	335322	806250	491902	507579	252344	509620	248601	230827	167574	169882
WaYp004929	3-O-(p-coumaroyl) 3-Hydroxy-3-methylglutaric acid	15	371270	635843	434539	896417	613703	584194	367145	389377	299415	331075	236317	210797
Yacp000453	3-hydroxy-1-methylpyrrolidin-2-one*	15	1.84853e+06	2.40434e+06	1.95784e+06	3.06754e+06	3.02458e+06	4.36499e+06	2.7748e+06	2.12426e+06	1.62228e+06	1.23306e+06	1.08833e+06	1.81847e+06
Lamp000484	4-Methylazetidine-2-Carboxylic acid*	15	1.84853e+06	2.40434e+06	1.95784e+06	3.06754e+06	3.02458e+06	4.36499e+06	2.7748e+06	2.12426e+06	1.62228e+06	1.23306e+06	1.08833e+06	1.81847e+06
Wbmn004320	6'-O-p-hydroxybenzoylmussaenosidicacid	15	79568.4	68718	68972.5	189043	158862	267985	119899	101645	140850	25005	17505	52711.8
Jmgn004021	6-C-Glucosyl-2-Hydroxynaringenin	15	1.03375e+06	2.52633e+06	1.00901e+06	2.26961e+06	2.99554e+06	1.18563e+06	853028	857908	2.22656e+06	1.32902e+06	721344	910344
Wdtp004957	6-[2,3-Dihydroxy-4-ethoxy-4-oxobutyl]-alpha-hydroxy-2-(4-methoxyphenyl)-1,3-dioxane-4-acetic acid ethyl ester	15	51644.5	35005	80005	133512	112101	167505	68719.6	63874.2	36654.6	10085	5005	7505
Zmap010726	Balsamiferine E	15	42581.2	92390	87427.8	153687	100323	100587	141482	88993.7	91920.8	35225.9	36123.3	29324.4
Lmmn000774	Dihydrocaffeoylglucose*	15	170198	297001	231230	310862	265339	218607	207316	233743	259134	155084	157934	161948
MWSHY0174	Epicatechin	15	8.4171e+06	7172405	6.22182e+06	1.00003e+07	1.02047e+07	9.03218e+06	8.15719e+06	1.29773e+07	5.71283e+06	7.50676e+06	4.74165e+06	6.20563e+06
Lskp211409	Ergosta-5,24(28)-diene-3,20,26-triol (Podecdysone C)*	15	8790.21	14765	10584.1	26796.3	11989.2	15311.7	21117.9	10361	12179.9	6011.55	4136.11	5584.68
MWSHY0019	Hesperetin-7-O-neohesperidoside(Neohesperidin)	15	1.84375e+07	7242365	8.00082e+06	1.29083e+07	1.3733e+07	9.47436e+06	6.21322e+06	7.52841e+06	6.50183e+06	4.47113e+06	2.91072e+06	3.47322e+06
mws0036	Hesperetin-7-O-rutinoside (Hesperidin)	15	131209	115967	212505	345005	226284	290212	359051	150224	78756.2	98477.7	109197	69261.3
Hmcp001578	Isorhamnetin-3,7-O-diglucoside	15	102505	340005	100005	394045	224730	303607	467505	255389	106725	57971.7	60312.2	50852.2
Lmsp003252	Isorhamnetin-3-O-sophoroside	15	270876	565005	328296	587147	435259	458857	606729	597167	148114	75362.4	74502.2	73337.6
Lhyp080702	Leopersin C(15-epi-leopersin C)	15	112119	270770	266174	319936	191886	277292	253314	200352	173689	140632	150402	135019
Cmhp002692	Madreselvin A	15	169102	498754	232217	712303	378112	407317	590635	539019	209307	134025	217505	63990.5
Lcyp000681	Mahuanin B*	15	1.0766e+07	1.04884e+07	1.03404e+07	9.72277e+06	1.40605e+07	1.35434e+07	9.12564e+06	1.34992e+07	8.72872e+06	9.59581e+06	6.83062e+06	7.34044e+06
HJAP018	Myricetin-3-O-(6''-acetyl)glucoside	15	191062	294829	254188	475428	912505	445005	250005	510005	172505	202505	99138	117505
Lakp003108	Myricetindiglucoside	15	65576.1	65278.5	39554.3	123459	131146	109503	74118.9	69816.4	53263.4	36052.5	22534.5	25477.4
Zmhn001746	Piceatannol-3'-O-glucoside	15	1.04086e+06	928468	1.34906e+06	2.26293e+06	1.82051e+06	1.4101e+06	936047	474241	918987	514316	235122	181095
Wdbp008550	Stemanthrene C*	15	39509.8	44522.9	40592.8	39222.8	40514.6	46898	39509.8	41345.7	38809.9	37244	42256.7	37976.4
Lskp211411	abutasterone*	15	7556.44	16324.6	13428.1	22342.4	11485	15639.2	17939.3	13062	10542.9	5959.88	5420.06	4221.77
Lhmp122217	melanoxoin*	15	7.90145e+06	6.92766e+06	7.64152e+06	9.03074e+06	9.85692e+06	8.97109e+06	8.83782e+06	1.14587e+07	7.70542e+06	7.80663e+06	4.70921e+06	5.13524e+06
pmb1912	10-Formyltetrahydrofolic Acid	16	58487.1	76510.6	63553.3	76538.4	91699.1	84137.8	57033.3	44777	58258.7	44520.5	74457.8	78589.9
Zbsp003876	2,6-Dimethoxy-1,4-benzoquinone	16	133176	204033	155493	204177	112972	254878	162532	102870	63695.8	246930	147012	208950
Lmmn001643	2-Hydroxycinnamic acid*	16	44105	82561.5	55501.1	249355	232580	105796	87810.8	70856.6	68276	149488	183161	110080
Lacp005171	3-(3'-Hydroxybutyl)-2,4,4-trimethylcyclohexa-2,5-dienone glucoside	16	45237.7	31113.7	85005	30970.8	57196.8	94470.8	39868.7	50005	10005	35005	67505	46667.7
MWSmce248	3-Hydroxycinnamic Acid*	16	44105	82561.5	55501.1	249355	232580	105796	87810.8	70856.6	68276	149488	183161	110080
Lhmp122023	3-O-caffeoyl malonyl quinic acid	16	82505	67505	35005	75009	79363.2	53898	47505	72505	32987	100005	38928	47505
Lamp006064	3-[(3,4-dihydroxyphenyl)methylidene]-5,7-dihydroxy-6-methoxy-2h-1-benzopyran-4-one glucosyl rhamnoside	16	16572935	26929360	30953050	6.5757e+07	7.00906e+07	6.59035e+07	1.54823e+07	1.49704e+07	3.60193e+07	5.77328e+07	4.6223e+07	3.86949e+07
Lmmn003663	5-Glucosyloxy-2-Hydroxybenzoic acid methyl ester	16	2.30689e+06	2.75138e+06	2.36662e+06	3.5354e+06	2.04654e+06	3.78962e+06	2.27666e+06	1.84716e+06	1.53047e+06	2.95517e+06	2.20823e+06	2.19748e+06
Lhmp122205	5-O-Methyllatifolin*	16	36224.7	34345.2	38135.3	38054.9	44409.2	37865	32850.8	38148.2	37536.8	36515.4	38514	39241.6
pmp000518	7-Hydroxyrutaecarpine	16	30026	54042	45005	50830.6	42048	85749.5	36042	42002	21027	47505	79612	40488.7
Lmtn002796	Aromadendrin-7-O-glucoside	16	1.64596e+06	1.84165e+06	1.387e+06	3.07504e+06	3.31365e+06	1.44331e+06	1.18584e+06	1.08141e+06	1.8855e+06	2959445	1.58998e+06	932582
Lmyn003028	Benzyl-β-gentiobioside	16	25700.6	40984.5	21673.9	141410	127856	105712	32113.1	52103.4	27202.7	141211	49782.9	31931.6
HJN090	Butin-7-O-glucoside*	16	357881	313024	335845	483364	477258	369372	175553	155037	250221	578580	115643	139782
pmn001415	Catechin-(7,8-bc)-4β-(3,4-dihydroxyphenyl)-dihydro-2-(3H)-one	16	3.62135e+06	4.83243e+06	3.41801e+06	7.0438e+06	5.76025e+06	5.34866e+06	1.22926e+06	1.09036e+06	1.97102e+06	9046795	1.31312e+06	1.04858e+06
Lhxp102721	Curculigoside B	16	47698.9	48011.3	35696.2	51016.9	38235.2	61643.9	16502.2	6602.78	37357.3	84695.9	44720.3	17340.8
HJN041	Epicatechin glucoside	16	311203	261258	183245	278759	308870	354739	221042	274797	196291	231447	204723	548341
mws1015	Esculin (6,7-Dihydroxycoumarin-6-O-glucoside)*	16	19684.3	58388.9	28870.3	37470	56187.5	35885.3	22031.7	10826.9	12198.2	31752.6	19711.9	38111.7
Lman002731	Grevilloside F	16	212605	237671	124320	270836	212568	185986	83873.4	104101	216683	220842	163868	157285
Lmcp000282	L-Carnitine	16	7.25121e+06	5.70126e+06	6.13325e+06	8.06245e+06	7.90667e+06	4.69568e+06	7.29556e+06	6.0899e+06	5.09717e+06	6.72044e+06	6.43003e+06	6.44543e+06
Lmpp003958	Malvidin-3-O-(6''-O-p-coumaroyl)glucoside	16	17948455	17314860	8.94517e+06	7.01678e+07	7.92286e+07	6.38396e+07	1.83493e+07	1.63643e+07	3.36264e+07	6.58784e+07	3.97534e+07	3.78245e+07
Wcgn003981	Methyl 3-O-glucosyl-4-hydroxybenzoate	16	3.08386e+06	2.79667e+06	3.01176e+06	3.66989e+06	2.71393e+06	4.17288e+06	2.57733e+06	2.63184e+06	1.78973e+06	3.96881e+06	2.67156e+06	1.79258e+06
Zasp009163	Mudanpinoic acid A	16	69912.4	69225.3	65371.4	205256	297739	141842	33234.5	39223.3	26304.1	153068	213344	117767
pmb1754	O-Phosphocholine	16	50943.2	51432	55812.1	60167.7	58424.2	50253.8	43424.1	57351.7	50627.3	61575.8	46204.6	56672.9
pmb0782	Piperidine	16	1.12742e+06	771221	790875	1.68696e+06	1.16214e+06	2.20442e+06	464427	595861	558001	549660	1.12138e+06	1.11773e+06
pmn001646	Procyanidin C1	16	447988	320635	291079	690213	410841	365780	277760	366794	324590	480504	421670	378485
Hmjp003123	Quercetin-5-O-glucuronide	16	3.56466e+07	4.45958e+07	3.70066e+07	4.03517e+07	3.0184e+07	4.77341e+07	2.89231e+07	2.48855e+07	3.12052e+07	5.21843e+07	3.4744e+07	3.21369e+07
pmp000589	Quercetin-7-O-(6''-malonyl)glucoside	16	161677	266820	160048	840406	374349	1.26512e+06	61178.8	149745	103453	866921	342401	250610
pmp000604	Rubrofusarin-6-O-glucoside	16	371870	431196	364488	666090	531569	339532	235353	326760	331749	677209	223382	218594
Lmgp004959	Tricin-7-O-neohesperidoside*	16	5.85788e+07	5.94753e+07	5.44004e+07	9.19821e+07	8.93147e+07	7.69225e+07	1.3607e+07	1.76983e+07	3.80867e+07	7.10954e+07	4.97302e+07	4.74055e+07
Hmgp003086	Tricin-7-O-rutinoside*	16	32153590	39617395	2.58755e+07	7.49406e+07	7.77297e+07	7.23543e+07	1.44201e+07	1.73718e+07	3.81375e+07	6.29536e+07	5.0321e+07	3.40915e+07
Jmhn004431	syringetin-3-glucuronide	16	22205.5	35073.7	11111.6	38653.1	49955.6	17813.1	5547.39	5005	10005	10818.1	37857.2	14853.7

## Sheet: Table S4
Table S4. Kmeans Results of Transcriptome data
ID	Group	XH01	XH02	XH03	HYWH01	HYWH02	HYWH03	HT01	HT02	HT03	HR01	HR02	HR03
4CL	5	7.5918	10.837	12.9907	31.5507	29.5749	22.73	25.1143	15.0736	22.3262	13.328	4.4923	6.143
ABC	5	43.6981	46.4016	41.4758	166.328	170.15	125.909	135.631	111.027	129.657	75.1826	48.9112	42.8759
ABCC1	5	15.0443	15.2245	15.3245	35.8044	36.6805	32.392	39.8687	36.206	34.9338	15.0997	18.7786	27.3269
ABP1	9	17.5601	15.9514	19.8497	23.2741	23.2692	20.859	23.4838	24.4953	19.9679	25.0085	29.8104	30.9874
ACBP	11	19.3412	22.0345	19.4644	14.6686	13.9204	14.703	13.5619	16.8528	16.8746	11.2331	12.1375	10.831
ACO2	8	93.1193	75.0941	78.245	454.135	353.909	277.632	190.144	150.546	220.877	145.842	155.861	160.104
ADF	6	467.202	516.54	419.076	597.712	594.01	641.029	705.2	744.85	694.917	412.486	417.445	415.344
ADH1	16	56.3127	68.4988	34.0639	12.3355	4.0093	11.1996	8.2692	1.7137	2.7036	5.1665	2.8752	2.1418
ADH2	2	961.647	886.389	726.913	711.871	574.102	776.369	1458.03	1184.89	913.149	418.273	676.525	433.151
ADH3	13	63.5466	58.6239	60.1709	103.231	108.824	120.238	121.336	75.9368	73.6817	143.066	77.8879	120.94
ADH7	4	960.666	957.319	820.052	707.073	945.487	835.323	566.303	457.454	686.049	951.74	884.868	774.479
AG	10	163.422	159.011	202.723	132.869	121.016	121.033	162.097	161.25	166.263	174.296	273.76	280.505
AGA	3	240.156	240.542	339.752	774.32	814.751	799.289	671.102	587.02	618.186	759.946	505.668	583.616
ANR	4	3.1983	4.027	5.6246	4.9931	4.1562	2.9547	0.8787	0.5516	1.5334	2.5436	3.0936	3.4014
AOX2	6	82.1457	104.843	92.8917	87.4697	92.1157	100.976	133.18	147.31	167.414	83.1774	88.9683	88.3412
AP2	10	172.934	156.153	190.423	163.525	159.784	142.936	132.188	175.64	159.796	156.988	196.928	216.731
AP3	10	0	0	0	0	0	0.0458	0	0	0	0.1015	0.0526	0
APX	7	3.7161	4.4235	3.497	2.991	3.0024	2.2699	6.4736	4.4168	6.2214	6.2942	3.7415	6.4272
BBR_BPC2	12	27.781	25.6009	22.3976	25.431	29.6005	27.7505	21.4028	24.2364	24.1782	24.1252	23.5878	20.0868
BCH1	10	1.0391	0.9167	1.204	2.059	0.5615	0.566	0.3015	0.5363	0.4351	5.2502	2.13	4.0755
BG1	8	2.1283	2.3778	4.0333	27.8683	28.8395	21.9629	4.183	5.6282	6.9658	6.5978	13.6108	18.8854
BIG8.1	3	0	0	0	0.2822	0.3688	0.0413	0.4357	0	0.1553	0.0458	0	0.3444
BR6OX1	15	8.2392	13.3146	18.8746	7.5667	6.8625	5.4564	1.7473	1.2743	1.2609	7.4412	11.4525	12.4619
CALS10	16	17.9987	14.9509	14.8524	12.4885	13.2545	12.2001	10.652	10.7214	11.3285	11.199	10.1513	10.0094
CBF3	3	0	0	0.0594	0.0496	0.0504	0.2031	0.357	0	0.0477	0.3942	0	0
CBF4	16	5.9936	7.1443	7.7276	3.4993	2.0217	3.2833	3.4058	2.7931	3.44	0.7953	1.3888	1.4554
CBL01	13	0.3225	0.2739	0.1233	0.6515	0.7668	0.3865	0.6177	0.3296	0.3632	0.7794	0.6868	0.6591
CBL02	15	52.6982	50.0836	45.6215	39.5572	34.3087	38.075	36.928	30.2005	34.921	43.8459	42.7822	43.3239
CBL03	5	47.7757	49.5282	41.8278	49.0103	49.9786	69.3331	57.8765	63.7807	58.358	35.3165	41.9696	39.7713
CBL04	11	0.6561	0.7235	0.7983	0.296	0.1397	0.3032	0.5585	0.2371	0.3969	0.4204	0.1619	0.5418
CBL05	13	0	0.4132	0	0.5794	0.8098	0.4452	0.5218	0.0774	0.3487	0.4939	0.8534	0.8508
CBL06	12	21.533	17.4661	15.2659	17.1183	20.8292	20.5326	12.9516	14.6404	11.9255	12.8501	11.8881	12.7809
CBL07	7	9.5837	12.2417	9.439	6.3298	7.2966	6.9201	9.5473	13.5202	7.2091	11.8424	9.777	9.3146
CBL08	8	0.9389	1.0604	1.3205	2.9947	1.4345	2.2571	1.5294	1.397	1.5908	0.8215	1.9467	2.0584
CCC1	8	17.8664	15.1773	13.0207	21.6039	21.4738	25.3428	15.0587	15.3137	17.704	15.767	17.4977	16.9905
CCD1	14	123.954	157.303	134.711	195.577	220.253	211.858	350.102	306.556	284.635	294.708	238.93	265.019
CHI	11	406.581	456.291	473.788	226.736	203.196	133.874	310.312	219.838	275.689	200.993	98.2771	128.004
CHI1B	10	0	0	0.0489	0	0	0	0	0	0	0	0.0962	0.0436
CHI4C	5	78.8933	55.682	32.8149	301.193	236.083	228.054	193.728	118.205	158.72	67.9646	34.4807	16.4949
CHI4D	14	12806.7	11482.9	7854.06	10235	12940.3	9386.97	19105.6	15705.7	16782.4	24727	11485.7	16065
CHIT3	5	0.0839	0.1018	0.0535	5.934	1.5872	12.8448	11.6793	4.3837	5.2406	0.3042	0.5782	0.2382
CHLH	11	8.9279	16.2264	15.147	5.9684	6.5072	4.8137	14.0285	12.4882	8.6907	8.6704	8.1665	7.7406
CHS	16	283.074	318.921	329.159	230.883	275.414	147.384	187.451	158.206	172.808	101.582	36.9381	76.8548
CHS-2	16	27.4047	43.1888	48.5892	30.2075	29.7311	16.4928	19.7893	15.5179	19.6589	11.9929	7.6137	15.7201
CHS3	16	1412.26	1450.66	1883.73	602.996	641.345	299.479	318.723	257.3	346.04	496.455	75.42	194.186
CIPK01	13	29.0775	30.1798	31.079	44.1012	41.8756	50.6281	36.7574	35.3567	38.3975	33.8181	46.8214	49.0643
CIPK018	11	19.4994	19.5436	19.0213	12.5458	11.9622	12.2592	16.5252	21.0321	17.3031	12.3539	13.7453	16.5738
CIPK02	8	105.795	104.896	90.031	162.134	120.12	122.939	97.072	80.4884	101.207	129.368	89.5964	66.4067
CIPK03	16	637.346	767.354	711.72	299.406	303.847	173.617	353.675	265.008	343.7	350.626	238.152	169.768
CIPK04	1	44.8494	47.5579	38.8694	46.3464	43.1115	44.0349	46.0629	47.2418	49.8948	35.6106	34.9011	32.6366
CIPK07	3	24.8657	29.7891	28.8428	37.5184	34.2979	40.2712	31.9028	32.4044	35.3871	36.4882	28.1159	31.4919
CIPK08	10	2.6325	3.7452	4.1423	9.4678	5.4085	10.0894	2.8215	2.8784	4.3581	15.0392	20.7629	20.2202
CIPK09	3	25.3732	24.2715	20.9454	31.5052	34.8004	33.7879	29.3928	28.058	27.865	40.6082	28.6386	21.9874
CIPK10	1	320.881	249.8	233.092	248.012	177.442	280.374	253.639	259.827	277.683	171.948	205.935	239.841
CIPK11	8	19.9563	21.1697	20.1555	24.1268	24.4554	24.5165	21.5902	20.2027	20.9503	21.3102	18.1246	18.1468
CIPK12	9	16.3546	17.6701	14.6649	13.6529	15.4087	27.4832	26.6767	27.0156	24.7543	29.4662	29.006	29.8348
CIPK13	12	123.502	127.9	124.125	134.941	132.999	98.7253	83.4066	83.6737	85.072	109.652	103.138	92.7385
CIPK14	5	44.7502	43.1911	46.0775	73.6215	64.1619	51.7141	59.1033	64.8054	67.1934	45.0324	44.7548	59.8816
CIPK16	15	15.8979	26.4494	19.9026	7.1486	7.3676	3.4224	8.0224	6.9567	9.359	23.1182	14.7984	12.2351
CIPK17	7	12.6616	14.4097	15.0412	13.864	11.9071	12.8547	13.4347	14.6139	14.8297	12.5882	16.8573	16.3886
CIPK19	13	6.5677	5.5128	4.3797	7.0123	7.0972	9.4784	4.5993	6.2932	6.3541	9.7097	8.609	8.4004
CIPK20	15	337.385	301.632	438.257	206.373	178.912	210.482	244.501	207.598	225.463	390.149	367.822	395.312
CTR1	16	59.6029	60.1025	55.3207	38.5448	42.4966	43.8104	38.368	32.5387	37.5678	47.2441	52.0611	41.5403
CTR2	15	15.5547	27.0715	19.2714	2.9789	3.2887	2.9993	3.4536	2.6328	3.3625	27.198	30.3166	29.0674
CTR3	16	7.6922	19.0299	11.9973	0	0	0	0	0	0	0.3669	0.2536	0
CTR4	10	0	0	0	0.0846	0	0	0	0	0	3.9435	0.4986	2.1691
CTR6	14	0	0.0954	0.0334	0.0279	0.0283	0.0571	0.1004	0.0298	0.2414	0.19	0.0985	0.0893
CTR7	3	0	0.1976	0.2076	5.2816	3.3441	1.2419	1.6635	1.0172	2.2508	3.3454	0.204	2.4039
CTR8	1	50.5101	44.1053	32.0371	37.4522	42.3243	43.5087	38.5693	40.0658	41.4366	31.5236	29.243	21.7589
CWINV	5	10.4724	9.5341	11.9651	57.7669	52.6605	51.7798	64.1081	67.2495	54.6878	36.8622	18.6655	26.5948
CYN	5	35.9845	36.3165	30.6988	41.0136	44.9523	35.9048	41.7755	39.2797	38.0139	32.1151	33.9578	39.2748
CYP716A15	15	27.3971	34.6624	22.2283	18.7614	19.4191	10.5254	11.4335	9.9013	9.2276	36.5543	23.1749	11.1376
CYP716A17	15	0.2357	0.1787	0.1502	0.094	0.0318	0	0.0376	0.0669	0	0.2136	0.0738	0.1003
CYSP	2	760.087	782.148	744.201	640.979	676.003	740.984	850.121	853.403	797.904	780.584	727.283	747.461
DFR	8	96.2127	124.488	156.667	200.175	201.826	137.089	141.78	118.673	142.302	177.687	96.4709	152.594
DHAR	3	100.827	111.921	96.2126	107.148	122.517	140.452	130.463	112.664	99.974	110.479	118.138	115.356
EDS1	6	14.5991	11.3733	10.9796	17.4115	14.5808	12.9986	17.6197	17.0094	21.8501	13.41	15.0165	15.2777
ETR1	6	16.0324	16.0315	17.4148	15.0022	17.2285	19.5576	21.8379	19.7271	20.1482	17.7144	16.313	15.9354
F3H	16	122.944	134.273	181.057	46.4445	35.7115	25.2501	47.2943	41.5637	43.5897	52.8678	44.567	48.4294
F3_5_H	16	24.0912	31.4441	54.0443	1.336	1.6683	0.1564	0.4125	0.6523	1.6906	7.3311	1.2593	2.0789
F3_H	16	91.1309	98.5718	134.819	39.7817	45.7173	40.3136	54.6182	52.741	57.3706	55.1352	53.1656	48.4684
FAOMT	16	18.613	30.8806	35.2027	18.5127	18.9459	3.1393	6.209	6.954	10.0796	10.8816	0.0752	1.227
FCA	9	16.001	16.8124	17.8989	16.1438	17.1542	20.1914	16.526	20.9037	17.5327	15.6057	19.3206	24.6271
FLC	12	4.7329	6.9526	7.5268	7.7559	8.0238	4.8244	5.3773	5.3742	5.8671	5.9283	3.6443	4.5354
FLS1	7	3.3129	10.7825	6.6055	4.6731	4.5725	3.5729	7.789	7.6351	3.1226	3.3686	4.191	11.8423
G1	8	3.0715	2.8813	2.7665	148.043	38.6795	132.135	27.1357	7.3473	5.7013	1.1381	1.1286	1.2554
GATA	16	4.3129	5.0313	4.3135	2.94	3.3227	2.3377	2.3974	3.0461	3.8445	3.2412	2.3265	1.9211
GCAT	12	280.675	311.276	332.245	522.797	502.79	317.359	93.4623	113.207	86.8052	319.766	177.746	206.517
GDH	5	7.1668	7.2529	6.0028	17.6781	17.127	13.0707	12.6006	9.4399	12.5765	10.0446	5.4892	5.347
GDH-2	12	27.0188	17.9478	17.1203	23.4191	20.7997	22.1435	9.6585	10.168	12.4591	14.7368	12.7002	13.5557
GDHB	6	2.2043	2.1437	2.5432	1.5759	1.8276	1.2006	9.4132	10.9398	10.4847	3.8343	3.1422	3.8619
GER	6	0	0	0	0	0	0	0	0	0.0374	0	0	0
GER1	6	0	0	0	0	0	0	0.1974	0	0	0	0	0
GER4	6	0.0348	0	0	0.2956	0.1127	0.265	1.0206	0.8288	0.427	0.084	0.0871	0.1184
GER5	10	0.0513	0.4976	0.0654	0.109	0	0	0	0	0.1575	0.1859	2.1197	0.0582
GER6	7	1.0438	3.7983	1.2094	0.7062	0.564	1.6538	1.2114	2.7474	1.894	2.2929	2.199	2.0469
GER7	5	2.6983	1.1484	0.0603	6.3919	5.5248	5.1565	4.714	3.7089	8.0924	0.6291	0	3.1172
GERA	11	0.0765	0	0	0	0	0.0278	0.0651	0	0	0	0	0
GFH2	10	84.2585	67.9503	89.3251	121.366	116.718	106.536	13.9765	8.2379	10.8264	409.588	210.981	241.904
GID1A	16	82.8522	88.0479	83.2532	69.6335	71.2243	78.8285	66.0927	69.2964	70.896	82.1195	77.6001	67.2001
GO:0003676	8	72.7737	66.1324	76.969	87.1848	82.7346	85.4836	74.3831	74.3598	66.6776	70.6584	82.7906	78.7697
GO:0016021	8	0	0	0	0.0679	0	0	0	0	0	0	0	0
GRIP21	8	376.907	368.017	418.746	615.395	627.451	542.471	337.76	367.654	386.804	389.869	412.76	425.118
GRIP22	15	7608.79	5932.74	5167.49	676.91	755.538	509.464	2001.31	1849.7	1812.81	12050.2	8674.05	8678.32
GRIP28	2	8973.45	9514.01	6997.5	6361.21	7496.41	9202.48	8889.42	8638.67	8289.85	8754.35	8379.09	6580.8
GRIP31	15	7227.07	9825.88	11317.9	5967.1	5482.32	4426.15	4528.18	3895.87	4306.7	7825.18	9167.52	7491.4
GRIP32	16	3992.25	3729.01	3947.23	2800.03	2395.11	2330.74	1989.81	2635.19	2245.23	894.402	2158.43	2468.55
GRIP4	10	18389.4	24617.3	31690.5	17150.4	16970.1	15139	29077	30849.6	33691.2	48830.8	50709.9	62567.6
GRIP55	4	38.2107	36.2118	36.4693	37.267	35.4146	29.6649	27.0336	25.2469	26.7719	36.9867	34.916	30.6013
GRIP58	10	265.562	270.309	290.81	272.454	268.197	269.192	268.747	252.671	236.516	337.424	336.15	394.587
GRIP61	11	3666.4	3970.12	3719.69	1029.52	656.72	892.772	1600.46	2074.73	2326.34	2654.54	1927.89	2505.02
GRIP68	7	196.068	188.973	129.492	50.4532	35.3042	28.9869	171.973	116.902	132.628	186.294	115.791	133.947
GRX	13	184.248	164.668	164.367	196.686	182.913	193.203	158.288	182.928	189.305	178.558	199.905	197.955
GS	5	73.5141	86.3236	81.0658	122.352	135.886	97.641	91.4408	101.812	117.025	90.355	52.4387	57.9215
GS-2	13	98.73	79.8937	71.9494	183.053	119.203	202.692	134.422	104.918	102.743	156.184	232.273	244.517
GS-3	9	364.064	371.951	395.074	495.184	440.817	424.661	595.261	529.253	588.123	720.106	586.472	679.497
GST1	8	0.1451	0.1173	0.0616	9.101	6.1668	4.5831	2.2227	0.3844	1.9802	0.5843	0.8481	0.604
GST3	8	15.4819	13.8461	7.8597	40.1748	20.3457	26.2968	0.335	0.0745	0.0672	2.4571	2.6297	2.5323
GST4	11	968.187	1162.06	1331.33	574.673	651.209	323.704	786.006	773.955	810.442	380.648	91.1565	177.565
GT3	11	3.9262	3.4018	3.9131	0.2197	0.4147	0.3216	1.0176	1.9106	1.4505	1.391	1.0724	1.5082
HGGT	1	7.2699	7.8844	6.7258	7.9943	10.0098	6.9816	11.0451	11.495	13.9562	2.3259	2.9221	1.7742
HP2	8	0	0	0	0	0.0407	0	0	0	0	0	0	0
HP3	8	2.4062	1.3826	1.4527	4.1292	3.9232	4.7823	1.7246	1.8694	2.031	2.0402	1.7451	1.2461
HPLA	16	806.696	893.262	870.162	408.622	483.315	310.884	381.346	304.516	307.337	616.683	551.094	467.793
HSP101	4	10.4579	18.8556	16.3375	16.6423	12.8988	15.3218	7.5675	10.4115	8.9695	11.6685	13.9838	21.3748
HT4	8	0	0.1175	0.2777	2.754	3.1654	2.426	0.0927	0.0275	0	0.468	0.0303	0.2748
HT5	5	2.6751	4.1721	6.9339	68.5717	61.7033	30.1682	77.9488	44.389	65.8126	18.415	4.3085	3.42
HT6	11	79.0117	93.4993	106.987	73.0746	79.3673	69.2507	87.4168	69.5624	90.9213	116.357	58.5091	58.6233
HT7	16	66.3477	57.5987	40.797	31.2212	37.316	38.9236	25.341	25.1031	23.3439	37.1925	34.4368	19.5616
HXK2	11	15.286	15.1163	12.7661	5.2936	5.7264	7.5484	12.7501	12.7284	13.9783	5.0657	5.0333	3.7024
HYD2	8	0.7511	0.833	1.8051	21.9253	35.085	6.3579	5.4792	4.0204	5.6453	11.4597	5.4837	16.1282
HYD3	13	0	0	0	0	0	0.0245	0	0	0	0	0	0.0256
IFRL1	8	0	0.1247	0.0437	0.2549	0.037	0.1493	0.1312	0	0	0	0	0
IFRL3	8	0	0	0	0.2388	0.208	0.4194	0.1229	0	0.0328	0	0	0
IFRL4	11	25.6815	30.0453	24.3343	9.0178	7.778	12.9198	19.4135	16.8826	12.245	10.1661	18.5404	10.4352
IFRL5	6	284.249	295.969	258.531	284.349	243.689	236.405	492.588	449.883	467.858	280.234	265.688	350.298
IFRL6	8	271.622	334.814	376.619	448.252	448.727	333.799	302.026	291.931	404.328	393.436	301.901	260.031
K1.2	12	8.2434	9.4641	11.3707	11.848	9.3169	10.559	2.3946	2.953	3.598	3.5041	5.3112	5.9232
L-CDES	12	10.0965	12.697	12.8901	11.5232	10.8924	11.1081	9.3178	9.0145	8.5925	8.3294	9.5649	8.4967
LAR1	10	0.3592	0.4842	1.0684	3.2253	2.2861	0.8696	0.4077	0.8158	1.3483	15.77	1.35	6.8429
LAR2	8	6.9953	9.7908	10.1897	17.6128	13.2911	17.2493	10.5991	8.9468	12.9049	9.0091	6.3554	8.5093
LDOX	16	873.398	804.324	827.436	404.061	538.13	348.807	280.606	240.079	285.289	200.202	65.4166	76.5065
LECY1	12	3.533	4.5054	3.233	3.2748	3.9892	4.1692	1.33	1.2344	1.0664	1.4229	1.7022	1.3628
LOC100232838	12	67.4586	64.64	76.6094	77.2251	80.6894	32.0754	17.088	27.9643	17.3181	47.0917	24.9934	40.7661
LOC100232840	5	21.4792	22.3431	24.3089	64.2599	57.2454	62.4143	40.7036	40.834	45.4147	41.1578	33.9333	36.5213
[truncated: 25,590 more rows]
